# Supplementary material for: Differences in Time Perspectives Measured under the Dramatically Changing Socioeconomic Conditions during the Ukrainian Political Crises in 2014/2015
Source: Int J Environ Res Public Health. 2022 Jun 17;19(12):7465. doi: 10.3390/ijerph19127465 (PMC9224262; doi:10.3390/ijerph19127465)
Supplement: Supplementary file 1 [file ijerph-19-07465-s001.zip]

Archive with 2 entries (2 files):
- CodebookZTPIUkraine-Senyik2022.txt
- ZTPIUkraine-Senyk2022.xlsx
