# Supplementary material for: Differences in Time Perspectives Measured under the Dramatically Changing Socioeconomic Conditions during the Ukrainian Political Crises in 2014/2015
Source: Int J Environ Res Public Health. 2022 Jun 17;19(12):7465. doi: 10.3390/ijerph19127465 (PMC9224262; doi:10.3390/ijerph19127465)
Supplement: Supplementary file 1 [file ijerph-19-07465-s001.zip › CodebookZTPIUkraine-Senyik2022.txt]

Participant #		Subject ID
Period of testing		1 = Pre-crisis; 2 = crisis	
Sex				1 = male; 2 = female
Age				[years]
Past Negative		Mean value on 5-point Likert scale (1 = very untrue of me; 5 = very true of me)
Present Hedonistic	Mean value on 5-point Likert scale (1 = very untrue of me; 5 = very true of me)
Future			Mean value on 5-point Likert scale (1 = very untrue of me; 5 = very true of me)
Past Positive		Mean value on 5-point Likert scale (1 = very untrue of me; 5 = very true of me)
Present Fatalistic	Mean value on 5-point Likert scale (1 = very untrue of me; 5 = very true of me)
