# Supplementary material for: Differences in Time Perspectives Measured under the Dramatically Changing Socioeconomic Conditions during the Ukrainian Political Crises in 2014/2015
Source: Int J Environ Res Public Health. 2022 Jun 17;19(12):7465. doi: 10.3390/ijerph19127465 (PMC9224262; doi:10.3390/ijerph19127465)
Supplement: Supplementary file 1 [file ijerph-19-07465-s001.zip › ZTPIUkraine-Senyk2022.xlsx]

## Sheet: Western Region
Participant #	Period of testing	Sex	Age	Past Negative	Present Hedonistic	Future	Past Positive	Present Fatalistic
1	2			1.75	3.22	3.75	4.22	2.75
2	2			1.92	2.67	3.08	2.78	2.63
3	2			2	2.83	3.83	4	2.75
4	2			2	3.5	3.83	3.56	2.38
5	2			2.08	3.5	3.75	3.78	2.13
6	2			2.33	2.72	3.5	3.56	2.5
7	2			2.33	3.22	3.17	2.44	2.13
8	2			2.33	3.78	3.5	4.44	2.75
9	2			2.42	3	2.67	4.11	2.5
10	2			2.42	3.22	3.83	4.33	2.63
11	2			2.42	4.22	2.17	3.67	3.25
12	2			2.5	3.11	4.08	3	1.63
13	2			2.58	2.94	3.17	3.11	2.25
14	2			2.58	3.5	4.5	3.33	2.38
15	2			2.58	3.56	2.83	3.78	2.13
16	2			2.58	3.89	3.42	4	2.25
17	2			2.67	2.17	4	3.22	2.5
18	2			2.67	2.44	4.17	3.78	2.13
19	2			2.67	3.06	4.42	3.78	2
20	2			2.75	3.28	3.5	3.56	2.5
21	2			2.75	3.33	3.25	3.78	3
22	2			2.83	3.61	4.33	4.33	2.38
23	2			2.92	3	2.92	3.33	2.88
24	2			3	2.56	4	3.56	3
25	2			3	2.78	4.08	3.33	2.88
26	2			3	3	3.92	3.78	3
27	2			3	3.56	4.25	4.22	2.38
28	2			3.08	3.06	3.17	3	1.5
29	2			3.08	3.17	2.58	3.33	3.38
30	2			3.08	3.22	2.25	4.11	3.63
31	2			3.08	3.28	3.25	4.33	3.25
32	2			3.17	3.72	2.83	3.44	3.25
33	2			3.25	3.5	3.75	3.11	2.75
34	2			3.25	3.83	3.08	2.67	2.63
35	2			3.25	4.56	3.83	3.44	2.63
36	2			3.33	3.83	2.58	4.11	3.5
37	2			3.5	2.78	3.58	4.22	2.88
38	2			3.58	4.11	2.75	3.78	2.88
39	2			3.75	3.28	3.33	4.56	2.75
40	2			3.83	4.33	2.75	3.44	3.5
41	2			3.92	4.39	3.33	4.11	3.13
42	2			3.93	3.78	3.92	2.78	3.25
43	2			4.17	2.61	3.25	2.22	1.38
44	2			4.42	3.61	2.83	2.44	3.5
45	3			2	2.8	3.5	4.2	1.7
46	3			2	4	4	4	3.1
47	3			2.4	2.8	3.5	4	3
48	3			2.4	3	3.8	4	2
49	3			2.4	3	3.8	4	3
50	3			2.4	4	4	4.7	3.6
51	3			2.5	2.8	3.5	3	3
52	3			2.5	2.8	3.5	4.7	3.6
53	3			2.5	3	2.7	3.4	4
54	3			2.5	3.8	3.3	3.3	2.1
55	3			2.5	3.8	3.5	4	3.1
56	3			2.5	3.8	4	2	2.8
57	3			2.9	2.7	4	3.8	2.7
58	3			2.9	3	3.7	4.3	1.9
59	3			2.9	3	3.8	3.8	2.7
60	3			2.9	3	4	4	2.8
61	3			2.9	3.7	2.7	3.3	2.7
62	3			2.9	3.8	3.3	4.2	1.7
63	3			2.9	3.8	3.8	3.5	2.8
64	3			2.9	4	3.3	3.9	3
65	3			3	2.7	3	3.5	2
66	3			3	2.7	3	4	2.7
67	3			3	2.7	3.3	4	2.7
68	3			3	2.7	3.8	4	3
69	3			3	2.7	4	3.7	2
70	3			3	2.8	3.5	4	1.9
71	3			3	3	2	3.8	2.7
72	3			3	3	2	4	3
73	3			3	3	2.7	3.8	4
74	3			3	3	2.7	4	3
75	3			3	3	2.8	3.3	1.7
76	3			3	3	3.8	4	3.6
77	3			3	3.7	3	3.3	1.7
78	3			3	3.7	3.7	3.5	2
79	3			3	3.7	3.7	3.8	2.7
80	3			3	3.7	4	3.8	4
81	3			3	3.7	4	4.7	1.7
82	3			3	3.8	3.7	4	2
83	3			3	3.8	4	3.9	3
84	3			3	4	2.7	3	3
85	3			3	4	3.3	3.8	4
86	3			3	4	3.5	3	3
87	3			3	4	4	4.3	3
88	3			3.3	2.8	3.5	4	3.1
89	3			3.3	2.8	3.6	4.3	1.9
90	3			3.3	3	3	4	3
91	3			3.3	3	3.3	3.3	3
92	3			3.4	2.7	4	3.3	2.1
93	3			3.4	2.8	3.6	3.7	2.7
94	3			3.4	3.7	3.7	3.4	2.7
95	3			3.5	3	3	2	2
96	3			3.5	3	3.7	4.2	2.1
97	3			3.5	3.7	4	3.3	4
98	3			3.5	4	3.5	3.7	2.7
99	3			3.8	2.7	3.3	3.3	2.7
100	3			3.8	2.7	3.3	4	3.6
101	3			3.8	3	2	3.9	3
102	3			3.8	3	2	4	3
103	3			3.8	3	4	2	2.8
104	3			3.9	4	1.8	4	3
105	2	1	17	1.5	2.06	3.08	2.56	1.88
106	2	1	17	2.17	2.94	3.17	4	1.25
107	2	1	17	2.25	3.17	3.92	3.22	1.5
108	2	1	17	2.33	3.22	3.08	4	2
109	2	1	17	2.67	2.33	3	3.56	2.75
110	2	1	17	2.75	3.39	3.67	4.22	3.13
111	2	1	17	2.83	3	3	3.56	2.75
112	2	1	17	2.92	3.44	2.67	3.56	2.75
113	2	1	17	3	3.33	3.58	3.22	3
114	2	1	17	3.17	2.78	3.67	4.11	2.88
115	2	1	17	3.17	2.78	3.83	3.78	2
116	2	1	17	3.42	2.83	3.58	4	2.5
117	2	1	17	3.5	3.78	3.08	4	3
118	2	1	17	3.58	3.11	2.25	3.11	2.75
119	2	1	18	1.25	2.39	2.92	4.22	2.38
120	2	1	18	1.58	2.61	2.83	4.11	1.63
121	2	1	18	2.08	3.67	3.25	3.56	2.38
122	2	1	18	2.08	3.83	3.33	4.22	3.13
123	2	1	18	2.17	3.11	2.75	3.33	2.63
124	2	1	18	2.92	3	3.33	3.67	2.38
125	2	1	18	3.17	3.39	3.33	3.78	3.25
126	2	1	18	3.33	2.89	2.75	2.22	3.5
127	2	1	18	3.42	3	3.92	3.33	2.63
128	2	1	18	3.5	3.94	3.33	3.56	2
129	2	1	20	2.08	3.33	3.5	4.22	2.63
130	2	1	20	2.33	2.67	3.17	3.33	1.75
131	2	1	20	4.08	3.89	2.42	2.56	2.5
132	2	1	21	2.75	3.72	2	3.67	2.75
133	2	1	21	3.5	3	2.5	2.11	2.5
134	2	1	21	4.83	3.11	4	3.22	4
135	2	1	22	2.92	3	2.83	3.89	2.5
136	2	1	22	3.75	3.22	3	4.44	3.13
137	2	1	22	4.42	3.39	2.92	3.89	3.63
138	1	1	23	1.75	2.89	4.17	3.56	1.6
139	1	1	18	2.5	3.06	3.75	4	1.9
140	1	1	18	3	2.56	3.25	2.56	2.2
141	1	1	18	3.83	3.5	2.42	3.33	2.8
142	1	1	19	1.42	3.22	2.83	3.22	1.6
143	1	1	19	1.92	2.5	3.42	3.56	2.8
144	1	1	19	2.08	2.67	4.08	4	1.7
145	1	1	19	2.33	2.94	3.42	3.11	2.1
146	1	1	19	3.75	2.83	2.08	2.33	3.8
147	1	1	20	1.83	3	4.17	3.78	1.7
148	1	1	20	2.42	1.94	4.42	4	2.3
149	1	1	20	2.42	3.11	2.33	3.22	2.9
150	1	1	20	2.67	3.17	2.83	3.33	3.2
151	1	1	20	2.75	3.06	4.17	3.78	3
152	1	1	20	2.92	3.22	3.08	3.11	2.8
153	1	1	20	3.42	3.72	2.58	3.44	2.8
154	1	1	20	3.5	3.06	2.58	2.67	3
155	1	1	20	4.08	4.17	3.5	3.56	4.4
156	1	1	21	2.33	3.33	3.17	3.33	2.6
157	1	1	21	3.58	2.83	2.67	2.67	2.8
158	1	1	21	3.67	2.67	4.08	3.22	2.9
159	1	1	22	2.17	3.44	2.42	4.22	2.7
160	1	1	22	2.67	3.89	2.92	3.67	2.8
161	1	1	22	2.83	2.72	2.92	3.11	2.7
162	1	1	22	2.83	3.72	3.58	4.33	2.3
163	1	1	22	2.92	3.39	2.92	2.78	2.9
164	1	1	22	3.08	3.17	2.92	3.56	3.4
165	1	1	22	3.08	3.61	3.08	3.11	3.4
166	1	1	22	3.42	3.28	2.75	3.67	3.2
167	1	1	23	2.33	3.44	3.58	4.11	2
168	1	1	18	1.67	2.78	3.5	3.78	2.2
169	1	1	21	4.25	2.39	4.17	3.89	3.8
170	1	1	23	2.33	2.89	4	3.67	1.8
171	1	1	24	1.67	2.67	4.08	3.11	1.5
172	1	1	24	2.25	2.78	2.67	3.33	1.9
173	1	1	24	3.83	3.72	3.25	4.56	3.7
174	1	1	19	2.25	3.39	2.42	3.78	2.9
175	1	1	17	3	3.5	1.42	3.11	2.8
176	1	1	18	1.67	3.5	2.25	4.11	2.2
177	1	1	18	2.75	3.67	3.08	4.44	3.6
178	1	1	19	1.83	2.72	3.25	4.22	2.3
179	1	1	19	3.08	2.78	3.33	3.67	2.5
180	1	1	19	3.17	3.61	3.92	3.44	2.6
181	1	1	19	3.67	4.17	2.92	2.67	3.8
182	1	1	20	1.67	2.56	3.5	4.22	2
183	1	1	20	2	3.78	3.33	4.33	2.9
184	1	1	20	2.5	2.5	3.5	3.44	1.9
185	1	1	20	2.83	3.06	3.92	4.11	2.5
186	1	1	20	3.17	3.17	3.5	4	3
187	1	1	20	3.33	3.89	3.92	3.67	2.9
188	1	1	20	3.67	3.17	3.5	3.44	2.4
189	1	1	21	4.67	3.33	2.42	2.78	4.8
190	1	1	21	2	2.22	3.42	2.78	2.6
191	1	1	21	3	3.28	3.25	3.11	2.6
192	1	1	22	3.33	3	3.25	3.33	2.9
193	1	1	23	2.58	3.61	2.75	2.89	2.3
194	1	1	24	3.08	2.78	3.5	3.22	2.3
195	1	1	24	2.75	2.94	4.17	3.22	3.2
196	1	1	21	2.83	3.56	3.25	3.11	3.3
197	1	1	19	2.33	2.5	3.17	3	3.6
198	1	1	19	2.42	4.17	2.58	3.56	3.3
199	1	1	19	3	3.28	2.42	3.67	2.5
200	1	1	20	2.67	2.89	3.75	4	2.3
201	1	1	20	2.83	3.22	3.92	3.56	2.6
202	1	1	21	2.92	3.83	2.75	4.11	2.6
203	1	1	22	2.75	3.56	3.92	4.11	1.9
204	1	1	18	2.58	3.5	3.25	3.67	3.1
205	1	1	19	3.17	3.72	2.92	3.78	3.2
206	1	1	22	3	3.28	3.17	3.78	2
207	1	1	24	3.17	3.39	3.5	3.11	2.6
208	1	1	21	2.58	3.06	4.08	3.78	3.3
209	1	1	21	2.92	3.56	3.08	3.67	3.5
210	1	1	21	3.25	3.56	3.92	3.56	2.6
211	1	1	21	3.5	2.89	2.83	3.33	2.9
212	1	1	21	3.5	3.56	3.25	3.78	3
213	1	1	22	3.92	3.44	2.92	3.78	3.3
214	1	1	23	4.33	3.78	3.25	1.56	4.4
215	1	1	17	2.17	3.72	3.42	4	2.9
216	1	1	17	2.83	3.5	3.92	4.11	2.8
217	1	1	18	2	3.5	4.25	4.56	1.9
218	1	1	18	2.67	2.67	3.67	2.67	1.6
219	1	1	18	3.5	2.22	2.75	2.67	2.4
220	1	1	18	2.17	4.5	1.83	3.56	2.7
221	1	1	20	2.33	2.89	3.67	3.22	2.6
222	1	1	20	2.42	3.17	3	3.78	2.3
223	1	1	20	2.67	2.94	3.58	3.44	2.9
224	1	1	20	2.92	2.44	3.17	3.78	2.8
225	1	1	20	3	2.72	3.5	3.11	3.6
226	1	1	20	3	4.33	3.33	4.11	2.9
227	1	1	20	3.08	2.83	4.42	3.78	2.4
228	1	1	20	3.33	3.39	3.25	2.22	2.1
229	1	1	21	2.33	2.72	4.42	3.78	1.9
230	1	1	21	2.5	3	3.42	3.33	2.1
231	1	1	22	1.58	2.83	3.08	2.56	1.9
232	1	1	22	2.17	3.33	3.08	4.11	2.8
233	1	1	22	2.58	3.39	3.17	3.11	2.4
234	1	1	23	3.42	2.72	4	3.44	2.8
235	1	1	18	2	3.17	3.92	3.44	2.3
236	1	1	18	2.67	3	3	3.11	2.8
237	1	1	18	2.92	2.94	3.17	3.22	2.9
238	1	1	19	2.75	3.17	3.25	3.78	3.1
239	1	1	19	4	3.33	4	4.78	3.2
240	1	1	20	2.25	3.11	3.17	3.78	2.3
241	1	1	21	2.67	2.72	3	3	2.5
242	1	1	21	2.92	3.28	3.5	3.33	2.9
243	1	1	21	3.17	3.78	3.08	3	3.4
244	1	1	19	2.17	3.72	3.08	3.11	2.5
245	1	1	19	2.83	3.5	2.75	3.44	3.1
246	1	1	20	2.92	2.61	3.92	3.44	2.9
247	1	1	20	2.92	3.33	3.25	3.56	3.1
248	1	1	21	2.67	2.78	2.92	2.67	2.8
249	1	1	22	2.67	2.83	3.08	2.89	2.8
250	1	1	22	2.83	3.39	3	3.44	3.3
251	1	1	22	3.33	3.72	2.83	4.22	2.9
252	1	1	17	2.42	3.5	4.08	3.89	2.5
253	1	1	17	2.67	3.17	4.33	4.11	2.1
254	1	1	17	2.83	3.28	3.17	4.33	2.5
255	1	1	17	2.92	3.06	3.5	3.33	2.1
256	1	1	17	3	3.39	3.42	3.56	2.8
257	1	1	17	3.25	3.11	3.42	3.44	2.5
258	1	1	17	3.33	3.78	2.92	4.44	2.9
259	1	1	17	3.42	3.72	2.83	4	3.7
260	1	1	17	3.5	3.56	2.5	4.56	2.8
261	1	1	18	2.08	3.5	2.33	2.89	2.6
262	1	1	18	2.5	2.39	3.33	4.44	2.3
263	1	1	18	2.5	2.61	3.92	2.89	2
264	1	1	18	2.58	3.22	2.92	3.33	3
265	1	1	18	2.67	3.5	2.58	3.89	2.8
266	1	1	18	2.92	2.06	4.83	3.56	1.6
267	1	1	18	2.92	2.28	3.17	3.11	2.3
268	1	1	18	2.92	4.33	2.58	4.44	2.8
269	1	1	18	3.67	3.33	3.17	3.67	3.7
270	1	1	19	2.17	2.5	2.58	3.78	2.4
271	1	1	19	2.42	3	3.67	3.22	1.9
272	1	1	19	2.42	3.33	2.75	3.44	2.8
273	1	1	19	2.58	2.94	4.08	4.33	2.6
274	1	1	19	2.58	3.67	3	4.11	3.4
275	1	1	19	2.92	2.67	2.83	2.89	3.2
276	1	1	19	2.92	3.22	3.33	3.33	3
277	1	1	19	3.08	3	2.25	3.44	1.7
278	1	1	19	3.33	2.39	3.5	3.67	2.9
279	1	1	19	3.42	2.89	2.92	3.44	2.8
280	1	1	19	3.67	3.33	2.58	3.67	3.6
281	1	1	19	3.83	3.28	3.08	3.11	2
282	1	1	20	2	2.22	3.67	4.44	1.3
283	1	1	20	3	3.94	3.58	3.11	3.1
284	1	1	20	3.08	2.67	2.5	3.78	2.6
285	1	1	21	2.75	2.89	4.25	4.22	3
286	1	1	21	3	2.67	4.08	3.67	2.1
287	1	1	19	3.33	3.22	3.25	3.67	3.2
288	1	1	22	3.92	3.44	2.67	3.78	3.7
289	1	1	18	1.33	4	2.42	2.89	2.4
290	1	1	18	2.08	3.28	3.17	4	3.1
291	1	1	18	3.17	2.94	3.75	4.11	2.9
292	1	1	18	3.5	3.83	3.25	3.67	3.1
293	1	1	18	4.08	2.94	3.08	2.67	3.8
294	1	1	18	4.33	3.17	4.17	3.78	2.8
295	1	1	19	2.25	2.78	3.67	3.44	2.6
296	1	1	19	2.33	1.44	3.33	2.44	2.3
297	1	1	19	2.92	3.78	3	4.33	3.4
298	1	1	20	3.08	3.33	2.58	4.33	3.3
299	1	1	22	1.08	2.44	2.92	2.33	1.6
300	1	1	17	1.67	3.5	3.5	3.78	2.6
301	1	1	17	2.25	2.94	3	3.44	2.8
302	1	1	17	2.42	3.83	2.75	3.78	3.2
303	1	1	17	2.5	3.11	2.83	3.22	2.4
304	1	1	17	2.5	3.17	3.5	3.78	1.9
305	1	1	17	2.75	3.67	2.58	2.56	2.6
306	1	1	17	2.83	2.83	3.58	2.56	1.9
307	1	1	17	3.42	3.72	3.17	3.33	2.3
308	1	1	17	3.75	4.11	2.67	3.44	4.4
309	1	1	18	2.25	3.22	3.67	4.22	2.3
310	1	1	18	2.92	3.44	3	3.56	2.7
311	1	1	18	3	3.5	3.17	3.33	3
312	1	1	18	3.5	2.5	3.5	2.78	3.2
313	1	1	20	2	2.89	3.42	3	1.8
314	1	1	20	3	2.67	3.92	3.11	2.6
315	1	1	20	3.42	3.78	3.75	3.67	2.4
316	1	1	21	2.42	2.78	3.25	3	2.7
317	1	1	21	2.75	2.56	2.92	2.33	2.8
318	1	1	21	2.75	2.72	3.67	3.44	3
319	1	1	21	2.75	3	3.67	3.78	3
320	1	1	21	3	3.56	3.25	3.44	3.3
321	1	1	21	4.33	3.28	3.17	4.22	3.1
322	1	1	22	1.67	2.83	3.75	3.89	1.8
323	1	1	17	3.58	4.06	3.5	4.44	3.7
324	1	1	22	2.25	3.61	4.08	3.67	2.6
325	1	1	24	2.42	3	3.83	3.11	2.3
326	1	1	24	2.42	2.94	4.33	3.44	2.2
327	3	1	17	2.67	2.83	3.75	4.33	2.9
328	3	1	17	2.67	3.28	4	2.89	2.8
329	3	1	17	2.75	2.72	3.67	3.89	1.8
330	3	1	17	2.75	2.89	3.67	3.56	2.3
331	3	1	17	2.75	2.89	4.33	3.89	1.4
332	3	1	17	2.75	3.39	3.25	3.11	2.9
333	3	1	17	2.75	4.83	2.75	4.11	2.8
334	3	1	18	1.92	3.39	3.83	4.78	2.3
335	3	1	18	2	1.89	4.08	4	1.3
336	3	1	18	2.08	2.72	4.33	4.56	1.6
337	3	1	18	2.08	2.94	4.17	4	2.7
338	3	1	18	2.17	3.17	4.25	3.89	1.6
339	3	1	18	2.75	2.67	4.08	2.78	2.1
340	3	1	18	2.83	3.28	3.67	3.56	1.9
341	3	1	18	3.42	2.78	4.08	3.11	2.8
342	3	1	18	3.42	3.67	3.75	3	2.2
343	3	1	18	3.5	3.94	2.92	3.89	4.4
344	3	1	18	3.67	3.39	3.67	3.56	2.6
345	3	1	18	4	3.44	2.5	3.67	3.7
346	3	1	19	1.83	2.22	3.17	3.56	3.9
347	3	1	19	1.92	2.33	3.92	3.67	2
348	3	1	19	2.25	3.61	3.83	4.22	2.6
349	3	1	19	2.33	2.72	4.08	3.22	2.2
350	3	1	19	2.83	3	3.58	3.33	2.2
351	3	1	19	2.92	2.89	4.17	3.22	3
352	3	1	19	3	2.33	3.58	3.33	2
353	3	1	19	3	3.94	2.42	3.67	3.2
354	3	1	19	3.08	2.89	4.17	3.78	1.7
355	3	1	19	3.58	3.72	2.92	2.67	2.7
356	3	1	20	1.5	2.61	3.42	3.67	1.7
357	3	1	20	1.67	2.72	3.75	3.67	1.9
358	3	1	20	1.75	2.44	3.75	3.33	2.3
359	3	1	20	1.92	2.5	3.58	2.56	2.4
360	3	1	20	2.17	3.17	3.42	3.78	2.1
361	3	1	20	2.33	2.89	3.67	3.22	2.6
362	3	1	20	2.75	2.56	3.08	3.33	2.6
363	3	1	20	2.83	2.78	3.58	3.78	2
364	3	1	20	3.67	4.17	2.5	3.44	3.6
365	3	1	21	1.67	3.33	3.58	3.89	2
366	3	1	21	1.83	2.78	3.08	3.44	2
367	3	1	21	1.83	3.28	2.58	4	2.7
368	3	1	21	2.17	2.56	4.25	3.78	2.6
369	3	1	21	3	3	3.83	2.78	2.5
370	3	1	21	3.08	2.83	3.5	3.44	2.1
371	3	1	21	3.5	2.78	3.5	3.44	3
372	3	1	22	2.42	3.28	3.92	3.78	3.1
373	3	1	22	2.67	2.67	3.67	4.22	2.4
374	3	1	22	2.75	2.33	3.75	3.56	2.4
375	3	1	22	2.75	3.44	2.25	2.44	2.3
376	3	1	22	3.33	2.28	4.33	3.33	3.3
377	3	1	22	3.92	3.39	3.67	3.44	3.7
378	3	1	23	1.92	2.67	3.58	3.22	2.5
379	3	1	23	2.67	2.39	4.08	3.33	1.5
380	3	1	24	1.58	3.39	3.67	3.67	2.3
381	3	1	17	2.67	2.83	3.75	4.33	3
382	3	1	17	2.67	3.28	4	2.89	3
383	3	1	17	2.75	2.72	3.67	3.89	1.75
384	3	1	17	2.75	2.89	3.67	3.56	2.38
385	3	1	17	2.75	2.89	4.33	3.89	1.38
386	3	1	17	2.75	3.39	3.25	3.11	2.63
387	3	1	17	2.75	4.83	2.75	4.11	2.63
388	3	1	18	1.92	3.39	3.83	4.78	2.38
389	3	1	18	2	1.89	4.08	4	1.25
390	3	1	18	2.08	2.72	4.33	4.56	1.5
391	3	1	18	2.08	2.94	4.17	4	2.88
392	3	1	18	2.17	3.17	4.25	3.89	1.5
393	3	1	18	2.6	3.7	3	3.3	2.7
394	3	1	18	2.75	2.67	4.08	2.78	2.38
395	3	1	18	2.8	2.6	3.6	3.4	2
396	3	1	18	2.83	3.28	3.67	3.56	1.75
397	3	1	18	2.9	3.2	3.5	2	2.5
398	3	1	18	3.1	3.2	3.5	3.3	2.6
399	3	1	18	3.3	2.8	3	2	3.3
400	3	1	18	3.3	3.6	3.2	4.3	2.9
401	3	1	18	3.42	2.78	4.08	3.11	3.13
402	3	1	18	3.42	3.67	3.75	3	2.25
403	3	1	18	3.5	2.5	3	1.9	2.8
404	3	1	18	3.5	3.94	2.92	3.89	4.5
405	3	1	18	3.58	3.44	1.58	3.44	2.63
406	3	1	18	3.6	2.7	3.8	2.7	2.9
407	3	1	18	3.67	3.39	3.67	3.56	2.75
408	3	1	18	4	3.44	2.5	3.67	3.63
409	3	1	19	1.4	3.8	3.5	2.7	2.9
410	3	1	19	1.83	2.22	3.17	3.56	4.13
411	3	1	19	1.92	2.33	3.92	3.67	2
412	3	1	19	1.92	2.72	3.33	2.67	1.75
413	3	1	19	2	2.4	1.7	2.9	4
414	3	1	19	2.25	3.61	3.83	4.22	2.88
415	3	1	19	2.33	2.72	4.08	3.22	2.25
416	3	1	19	2.75	2.56	3.67	3	2.5
417	3	1	19	2.8	3.8	3.9	4.4	3.25
418	3	1	19	2.83	3	3.58	3.33	2.25
419	3	1	19	2.92	2.89	4.17	3.22	2.75
420	3	1	19	3	2.33	3.58	3.33	1.75
421	3	1	19	3	3.94	2.42	3.67	3
422	3	1	19	3.08	2.89	4.17	3.78	1.75
423	3	1	19	3.17	2.78	3.58	4	2.88
424	3	1	19	3.25	3.56	3.83	3.11	3
425	3	1	19	3.5	3.8	1.9	4	3.9
426	3	1	19	3.58	3.72	2.92	2.67	2.63
427	3	1	19	3.8	3.9	3.5	3.9	2.5
428	3	1	19	3.9	3.5	2.8	3.5	1.7
429	3	1	20	1.5	2.61	3.42	3.67	1.75
430	3	1	20	1.67	2.72	3.75	3.67	1.88
431	3	1	20	1.75	2.44	3.75	3.33	2.38
432	3	1	20	1.92	2.5	3.58	2.56	2.25
433	3	1	20	2.1	2.1	2.5	1.6	3.3
434	3	1	20	2.17	3.17	3.42	3.78	2
435	3	1	20	2.2	3.2	3.6	3.3	4.3
436	3	1	20	2.25	2.94	3.5	3.89	3
437	3	1	20	2.33	2.89	3.67	3.22	2.63
438	3	1	20	2.4	3.7	2.3	2.6	2.4
439	3	1	20	2.42	2.94	2.25	3.33	2.5
440	3	1	20	2.42	3.67	3.58	2.89	3.5
441	3	1	20	2.5	2.5	3	3.56	1.88
442	3	1	20	2.5	2.9	3	3	2.1
443	3	1	20	2.75	2.56	3.08	3.33	2.5
444	3	1	20	2.75	3.56	2.67	3.11	3.88
445	3	1	20	2.83	2.78	3.58	3.78	2
446	3	1	20	2.83	3.78	3.42	3.56	1.88
447	3	1	20	2.9	2.9	4.7	1.5	2.7
448	3	1	20	3	2.89	3.33	3.56	2.88
449	3	1	20	3	3.17	4.17	3.33	3.13
450	3	1	20	3.17	2.44	3.5	3.22	2.13
451	3	1	20	3.17	2.44	4.17	3.56	1.88
452	3	1	20	3.25	3.39	3.92	3.67	3.13
453	3	1	20	3.3	2	4.4	2.3	2.9
454	3	1	20	3.3	3	3.7	3.2	2
455	3	1	20	3.33	2.67	4.17	3.44	1.88
456	3	1	20	3.42	3.17	4.25	2.78	2.75
457	3	1	20	3.5	3	3.2	3.8	2.6
458	3	1	20	3.5	4.83	2.25	3.22	2.13
459	3	1	20	3.67	4.17	2.5	3.44	3.88
460	3	1	20	3.8	2.3	2.8	2.7	3.8
461	3	1	20	3.83	2.89	3.33	3.44	2.5
462	3	1	20	3.83	3	3.92	4	3.13
463	3	1	20	3.83	3.56	2.5	3.44	2.63
464	3	1	20	3.9	2.8	2.9	2.8	1.9
465	3	1	20	3.9	2.8	3	2.5	3.2
466	3	1	20	4	3.5	3.4	3.3	1.7
467	3	1	20	4.1	2.4	3.3	2.2	3.6
468	3	1	21	1.3	3.7	3.8	2.6	3
469	3	1	21	1.67	3.33	3.58	3.89	1.88
470	3	1	21	1.83	2.78	3.08	3.44	2
471	3	1	21	1.83	3.28	2.58	4	2.75
472	3	1	21	1.9	2.7	2.9	2	3.2
473	3	1	21	2	4.4	4	2.7	2.9
474	3	1	21	2.17	2.22	3.92	4.11	2.13
475	3	1	21	2.17	2.56	4.25	3.78	3
476	3	1	21	2.25	2	3.17	2.78	1.5
477	3	1	21	2.3	2.9	3.9	3.9	3
478	3	1	21	2.42	3.06	3.5	3.33	1.5
479	3	1	21	2.67	2.67	3.58	4	2.38
480	3	1	21	3	3	3.83	2.78	2.5
481	3	1	21	3	3.72	3.08	3.67	3.75
482	3	1	21	3	3.78	2.92	3.44	2.5
483	3	1	21	3.08	2.39	3.5	3.56	2.5
484	3	1	21	3.08	2.83	3.5	3.44	2
485	3	1	21	3.08	3.33	3.25	2.89	2.88
486	3	1	21	3.2	3.5	3.7	2	2.7
487	3	1	21	3.25	3.5	3.25	4.11	2.5
488	3	1	21	3.5	2.78	3.5	3.44	3.13
489	3	1	21	3.5	2.89	3.33	3.22	3.13
490	3	1	21	3.58	2.44	2.92	2.56	2.63
491	3	1	21	3.58	4.22	3.33	4.33	3.13
492	3	1	21	3.7	3.5	4	3.8	2
493	3	1	22	2	4.2	3.4	2	2.6
494	3	1	22	2.17	3.06	3.67	3.22	2.25
495	3	1	22	2.42	3.28	3.92	3.78	3.25
496	3	1	22	2.5	3.11	4.5	4.11	3.25
497	3	1	22	2.6	3.6	2.3	3.9	1.9
498	3	1	22	2.67	2.67	3.67	4.22	2.5
499	3	1	22	2.7	2.7	2.9	2.5	3.9
500	3	1	22	2.75	2.33	3.75	3.56	2.25
501	3	1	22	2.75	3.44	2.25	2.44	1.88
502	3	1	22	2.8	3	2.5	3.5	2.4
503	3	1	22	3	3.22	3	2.67	2.13
504	3	1	22	3	3.7	2.6	2.8	2
505	3	1	22	3.2	2.3	2.4	3.4	2.5
506	3	1	22	3.3	3.8	2.3	1.8	2.8
507	3	1	22	3.33	2.28	4.33	3.33	3.5
508	3	1	22	3.42	4	3	3.33	3
509	3	1	22	3.6	4.4	3	3.3	2
510	3	1	22	3.92	3.39	3.67	3.44	4
511	3	1	23	1.92	2.67	3.58	3.22	2.5
512	3	1	23	2.67	2.39	4.08	3.33	1.5
513	3	1	23	3.08	3.28	3.75	3.22	2.25
514	3	1	24	1.58	3.39	3.67	3.67	2.38
515	3	1	23	1.83	2.72	2.5	4	2.1
516	3	1	23	2.92	3.06	4	2.67	2.3
517	3	1	23	2.75	2.22	3.83	4.11	2.3
518	3	1	23	2.83	2.78	4	3.22	2.3
519	3	1	23	3	3.17	3.92	3.44	2.7
520	3	1	23	3.17	2.67	2.33	2.56	2.7
521	3	1	23	3.58	2.89	4.25	3.22	2.4
522	3	1	23	4.08	3.72	4.25	2.22	3.4
523	3	1	24	1.83	3.39	3.92	3.33	4
524	3	1	24	3.67	2.94	2.83	3.11	3
525	3	1	24	2.83	2.94	3	3.56	2.8
526	3	1	24	2.42	3.56	2.42	2.78	2.9
527	2	2	18	2	3	4.08	1.89	1.25
528	2	2	19	2.17	3.28	3.83	4.89	1.75
529	2	2	19	2.67	2.56	3.33	3.56	3
530	2	2	19	2.75	3.39	4.33	4	2
531	2	2	19	2.83	3.28	4.08	4.44	2.63
532	2	2	19	2.83	3.94	3	3.67	3.13
533	2	2	19	3.17	3.72	3.08	3.78	3.63
534	2	2	19	3.42	2.22	3.92	2.22	2.75
535	2	2	19	3.5	3	4.17	4.78	1.75
536	2	2	19	3.67	3.83	3	3.11	2.75
537	2	2	19	3.83	3.22	3.58	3	3.63
538	2	2	19	4.17	4.56	3.75	3.67	4
539	2	2	19	4.33	3.89	2.83	3.67	3.13
540	2	2	19	4.42	2.61	2.25	3	2.5
541	2	2	20	1.67	4.17	3.42	4	3.38
542	2	2	20	1.92	3.33	3.75	4.67	2.75
543	2	2	20	2	3.33	3.42	3.78	2.63
544	2	2	20	2	3.56	3.58	4.22	2.25
545	2	2	20	2	4.67	2.83	4.56	4.25
546	2	2	20	2.17	3.33	3.67	3.89	2.75
547	2	2	20	2.25	3.72	4.42	4	3.38
548	2	2	20	2.33	3.89	3.17	4.78	3
549	2	2	20	2.42	3.72	3.17	3.67	2.25
550	2	2	20	2.5	3.28	3.67	4.56	3.25
551	2	2	20	2.5	4.44	2.83	3.44	3.13
552	2	2	20	2.67	3.06	3	4.22	2.75
553	2	2	20	2.83	2.89	4	3.33	1.5
554	2	2	20	2.83	3.22	3.17	4.11	2.63
555	2	2	20	3.17	3.22	3.17	3.78	2.88
556	2	2	20	3.25	3.72	3.33	3.33	3.25
557	2	2	20	3.42	3.17	4.33	4.67	3.38
558	2	2	20	3.75	3.11	3.25	3.44	2.63
559	2	2	21	1.75	3.17	2.75	4.44	2.38
560	2	2	21	2.83	3.61	3.33	4.33	3.25
561	2	2	21	3	3.89	3	3.67	2.75
562	2	2	21	3.17	4.06	2.75	3.89	3.25
563	2	2	21	3.42	3.28	4.25	4	3.25
564	2	2	21	3.67	4.11	3	3.67	3.5
565	2	2	23	2.33	3.56	4.5	2.78	3.38
566	1	2	24	2.42	2.5	3.5	4	3.1
567	1	2	18	2.5	3.72	3.92	4.67	2.6
568	1	2	18	3.33	4.11	3.17	3.67	3.6
569	1	2	19	3.17	2.56	4.33	4.11	1.2
570	1	2	18	2.25	2.72	2.58	3.33	2.6
571	1	2	18	2.42	2.89	3.58	3.67	2.5
572	1	2	19	1.83	2.89	3.58	4.33	2.5
573	1	2	19	2.33	3.44	3.25	3.89	2.7
574	1	2	19	2.67	3.5	2.92	3.89	3.2
575	1	2	21	2.25	3.22	4	4.22	2.4
576	1	2	22	3.58	3.72	2.83	2.89	4
577	1	2	22	3.67	3.83	4	3.44	3.5
578	1	2	20	3.17	2.89	3.08	4.11	3.4
579	1	2	21	2.83	3.06	3.58	3.89	3.2
580	1	2	21	3.83	2.89	2.42	3.11	3.5
581	1	2	22	1.67	4.11	2.67	2.67	2.3
582	1	2	22	2.17	3.56	2.83	3.67	3.1
583	1	2	22	3.08	2.94	3.92	3.33	2.9
584	1	2	23	2.42	2.78	3.67	4.67	2.9
585	1	2	17	2.58	3.17	3.58	3.44	2.4
586	1	2	18	1.33	2.44	5	2.11	1.2
587	1	2	19	2.25	2.78	3.83	3.33	1.7
588	1	2	19	3	3.06	3.42	3.89	2.7
589	1	2	19	3.17	3.67	3.75	3.11	3.2
590	1	2	20	2.67	2.33	2.67	2.44	2.1
591	1	2	20	2.67	2.78	2.67	3.44	2.9
592	1	2	20	2.67	3.39	2.75	4.22	3.4
593	1	2	20	3.58	3.17	3.25	2.56	2.7
594	1	2	20	3.67	3.83	2.58	3.33	2.6
595	1	2	21	2	3.44	3.83	4.33	2.6
596	1	2	21	2.33	3.94	3.58	3.67	2.7
597	1	2	21	2.75	3.33	2.75	3.56	2.7
598	1	2	21	3.08	4.28	2.25	2.67	3
599	1	2	21	3.75	2.67	3.92	3.22	3.5
600	1	2	22	3.42	3.83	3.08	3.11	3.3
601	1	2	23	2	3.11	4.67	4.33	2.6
602	1	2	20	2.33	3	3.75	3.89	3.1
603	1	2	17	1.83	4.28	3.17	4.56	3.1
604	1	2	18	2.58	3	2.42	3.44	3.2
605	1	2	18	2.83	2.94	4	4.22	3.1
606	1	2	18	3.33	4	3.5	4.56	3.8
607	1	2	18	4.17	3.67	2.83	3.44	3.4
608	1	2	20	1.92	3.28	2.5	4.11	3.4
609	1	2	21	1.83	2.33	3.58	4.33	2.6
610	1	2	21	2.67	3.17	3.25	3.78	2.5
611	1	2	18	2.67	3.89	2.58	4.11	2.6
612	1	2	19	2.08	3.67	3.42	3.44	2
613	1	2	19	2.75	3.33	3	2.78	2.4
614	1	2	20	2.25	3.11	3.17	3.78	2.2
615	1	2	20	2.5	4.11	3.92	4.11	3.1
616	1	2	21	3	3.44	3.67	3.67	2.9
617	1	2	21	3.42	2.94	3.42	4.11	3.1
618	1	2	21	3.58	4.33	3.58	3.67	3.3
619	1	2	21	4.33	3.78	3	2.78	3.3
620	1	2	17	3.17	4.06	3.67	4.33	3
621	1	2	18	2.08	3.67	3.08	3.22	2.9
622	1	2	18	2.17	2.89	4.92	4.22	1.5
623	1	2	18	2.33	2.94	3.83	3	2.6
624	1	2	18	2.5	3.89	2.92	4.44	2.8
625	1	2	18	2.58	2.89	3.08	4	3.1
626	1	2	18	2.83	2.5	3.92	3.56	2.9
627	1	2	18	2.83	3.61	3.75	4.56	3.1
628	1	2	18	2.92	3.11	3.58	3.67	1.9
629	1	2	18	2.92	3.72	3.5	4.78	2.5
630	1	2	18	3.08	2.28	3.17	3.33	3.3
631	1	2	18	3.33	3.06	3.67	4	3
632	1	2	18	3.58	4.28	2.67	3.33	3.7
633	1	2	19	1.75	3.94	3.83	3.67	2.4
634	1	2	19	2.92	4.28	3.5	3.89	3.6
635	1	2	18	1.75	3.33	3.33	4.33	2.9
636	1	2	18	2.25	2.94	2.92	3.89	2.3
637	1	2	18	2.58	3.56	3.25	3.78	2.9
638	1	2	18	3.58	3.28	3.33	2.78	3
639	1	2	18	3.75	3.28	3.42	3.67	3.5
640	1	2	19	1.83	2.33	3.42	3.33	3
641	1	2	19	2.25	3	3.42	4.44	2.7
642	1	2	19	2.67	3.33	3.67	3.89	2.8
643	1	2	19	3.25	3.83	2.25	3.89	3.9
644	1	2	20	1.67	1.89	3.67	3.44	2.8
645	1	2	20	2.25	2.11	4.42	3.56	2.2
646	1	2	20	2.25	3	3.83	4.11	2.2
647	1	2	20	2.58	2.78	3.08	3.56	3.1
648	1	2	20	2.75	3.83	3.42	4.44	2.9
649	1	2	20	2.92	2.89	3.83	3.22	2.4
650	1	2	20	3	3.33	3.42	2.89	3.4
651	1	2	20	3.17	3.22	3	4.33	3.6
652	1	2	20	3.17	3.72	2.5	4.22	3
653	1	2	20	4.25	3.28	3.75	4.11	3.7
654	1	2	20	4.58	3.72	3.42	2.56	3.4
655	1	2	21	2.17	2.61	3.25	3.67	2.4
656	1	2	21	2.33	2.78	3	3.56	2.5
657	1	2	21	2.33	2.94	3.25	4.67	2.9
658	1	2	21	2.5	2	3.42	4.33	3
659	1	2	21	2.5	2.67	3.25	4.11	2.6
660	1	2	21	2.58	3.33	4	3.67	2.9
661	1	2	21	2.67	3.44	3.17	3.89	3.2
662	1	2	21	3.5	2.94	3.08	3.33	3
663	1	2	21	3.5	3.44	3.5	3.44	3.3
664	1	2	21	3.92	2.78	3.33	2.67	2.4
665	1	2	22	2.17	3.67	3	4.33	3
666	1	2	22	2.33	3.78	3.08	3.78	3
667	1	2	22	3.5	3.33	2.5	4.56	3.6
668	1	2	22	3.83	3.28	3.67	4.22	4.3
669	1	2	23	2.58	4.17	3.92	4.56	3
670	1	2	19	1.92	3.67	3.33	4.22	2.7
671	1	2	17	2.67	3.17	3.33	4.22	3
672	1	2	18	3.17	3.33	3.17	3.22	3.2
673	1	2	19	2.33	2.78	3.33	3.56	2.5
674	1	2	20	1.75	3.11	4.17	4	2.4
675	1	2	20	2.5	4.06	3.83	4	3.2
676	1	2	20	3.08	3.72	3.08	4.44	3.6
677	1	2	21	1.5	2.67	3.33	3.22	2.4
678	1	2	21	2.67	2.94	3.83	3.67	2.2
679	1	2	21	3.25	3.78	3.92	3.89	3.3
680	1	2	22	2.17	3.22	4.25	3.78	2.6
681	1	2	22	2.25	3.22	3.5	3.56	3
682	1	2	24	2.5	3.33	3.33	3	2.9
683	1	2	18	2.83	3.78	3.17	3.56	3
684	1	2	17	1.58	2.72	4.17	3.89	2
685	1	2	17	3.17	3.89	3.08	3.89	3.3
686	1	2	18	3.42	3.83	2.5	3.33	2.8
687	1	2	19	3.5	3.78	2.67	3.11	3.6
688	1	2	17	1.83	2.5	3.33	3.67	1.9
689	1	2	17	2.25	3.61	4.42	4.56	2.2
690	1	2	17	2.42	3.33	3.5	4	2.2
691	1	2	17	2.5	2.72	4.33	3.67	2.2
692	1	2	17	2.58	3.33	3.33	4.44	1.9
693	1	2	17	2.67	3.11	2.83	4.22	3.2
694	1	2	17	2.67	3.78	1.92	4.11	2.8
695	1	2	17	2.75	3.44	2.75	3.78	3.5
696	1	2	17	2.83	4.17	3.58	4.22	2.6
697	1	2	17	2.92	4.17	2.67	3.67	3.4
698	1	2	17	3.25	2.78	2.75	3.56	3
699	1	2	17	3.83	3.61	1.25	1.67	3.6
700	1	2	18	1.58	3.5	3.25	3.44	2.6
701	1	2	18	2.08	3.33	3.42	4.44	2.6
702	1	2	18	2.17	2.39	2.67	4.89	3.1
703	1	2	18	2.83	3.28	3.17	3.78	2.8
704	1	2	18	3	3.39	3.5	3.56	3.5
705	1	2	18	3.58	3.11	3.67	2.33	2.7
706	1	2	18	3.58	4.28	3.25	3.67	3.5
707	1	2	18	3.75	3.06	2.83	3.67	2.1
708	1	2	18	4	2.56	2.58	2.78	2.9
709	1	2	19	1.92	4.06	1.67	2.67	2.3
710	1	2	19	2.42	3.22	3.33	3.11	2.8
711	1	2	19	2.5	3.89	2.67	4.67	3.3
712	1	2	19	2.58	4.44	3.58	3.78	3.1
713	1	2	19	2.92	3.72	3.08	4	3.5
714	1	2	19	3	3.94	3.83	4.11	3.6
715	1	2	19	3.67	3.22	3.33	3.56	3.7
716	1	2	19	3.67	3.22	3.58	4.22	3.2
717	1	2	19	3.67	3.61	3.17	3.56	3.7
718	1	2	20	2.33	3.22	4.5	4.11	2.4
719	1	2	20	2.58	4.06	3.33	4.56	2.6
720	1	2	20	2.83	2.61	3.67	4.33	1.6
721	1	2	20	3	3.83	3.83	3.67	4
722	1	2	20	3.58	3.06	3.5	2.89	3.2
723	1	2	21	1.42	3.22	4.17	3.89	2.2
724	1	2	21	1.42	3.28	4	3.89	1.7
725	1	2	21	2	3	3.58	3.56	2.5
726	1	2	21	2.17	4.39	2.83	3.78	2.8
727	1	2	21	2.42	3.28	3.25	4.11	2.9
728	1	2	21	3	2.94	4.33	3.11	1.8
729	1	2	21	3	3.22	3.33	3.89	2.9
730	1	2	21	3	3.83	4.17	3.89	2.8
731	1	2	21	3.17	3	2.75	3.11	2.9
732	1	2	22	2.08	3.61	3.58	3.78	2.5
733	1	2	22	2.5	3.06	3.5	4	2.7
734	1	2	19	2.83	3.44	3.17	3.67	3.8
735	1	2	21	1.92	2.89	3.42	3.89	2.1
736	1	2	18	2.25	3.44	3.58	4.22	2.7
737	1	2	18	2.5	3.28	3.92	4.22	2.9
738	1	2	18	2.83	2.94	3.17	4.33	2.5
739	1	2	18	3.33	3.44	3.33	3.44	4
740	1	2	19	1.92	3	3.67	3.89	1.9
741	1	2	19	2.17	2.5	2.75	3.11	3.1
742	1	2	19	2.5	3.44	3.58	3.44	2.6
743	1	2	19	2.5	4.89	2.75	4.56	3.5
744	1	2	19	2.58	3.44	2.92	3.44	3
745	1	2	19	2.67	2.94	3.75	4.78	3.7
746	1	2	19	2.83	3.11	2.5	3.56	3.6
747	1	2	19	2.83	3.5	2.42	3.67	2.4
748	1	2	19	3	3.39	2.92	4.78	2.9
749	1	2	19	3.17	3.33	3	4	3.9
750	1	2	19	3.75	3.83	2.75	2.89	3
751	1	2	19	3.83	3.22	3.5	3.33	3.7
752	1	2	19	3.83	3.28	3.33	3.44	2.8
753	1	2	19	4.5	2.89	2.58	2.22	3.6
754	1	2	19	4.75	2.78	3	3	4
755	1	2	20	1.83	2.94	3.33	4.67	2.9
756	1	2	20	2.08	3.67	2.33	2.56	2.9
757	1	2	20	2.17	3.11	3	4	2
758	1	2	20	3	3.28	3.42	4.67	2.1
759	1	2	20	3.92	2.61	4.08	2.44	2.8
760	1	2	21	2.42	4	3.33	3.56	2.9
761	1	2	19	3.17	4.06	2.92	2.56	3.2
762	1	2	21	3.42	3.28	3.67	3.78	3
763	1	2	18	2.92	2.11	3.75	4.33	2.8
764	1	2	18	2.92	3.22	3.5	3.78	3.1
765	1	2	18	3.08	3.11	3.25	3.44	2.4
766	1	2	19	3.17	3.28	3.17	3.67	3.6
767	1	2	21	2.75	3.5	3.33	4.22	3.4
768	1	2	17	2.42	3.5	1.92	3.11	3.2
769	1	2	17	2.58	3.17	2.83	4	3.5
770	1	2	17	2.67	3.17	2.67	2.67	3.1
771	1	2	17	2.83	4.11	2.75	4.11	2.9
772	1	2	17	3.25	3.94	1.58	2.89	3.1
773	1	2	17	3.75	3.11	4	3	2.7
774	1	2	17	4.25	3.22	3.42	2	2.9
775	1	2	18	2.17	2.89	3.5	4.33	2
776	1	2	18	2.25	3.33	3.08	4	2.2
777	1	2	18	2.33	3	2.83	3.67	3.3
778	1	2	18	2.58	3	3.08	3.56	2.7
779	1	2	18	2.58	3.94	3.25	4	2.7
780	1	2	18	2.58	4.61	2.08	4.11	3.7
781	1	2	18	2.83	4.06	2.83	3.33	2.3
782	1	2	18	2.92	3.44	4	4.67	3.4
783	1	2	18	3	3.39	3	3.78	2.9
784	1	2	18	3.92	4.56	2.42	3	3.6
785	1	2	19	2.5	3.22	2.5	3.22	3.7
786	1	2	19	2.75	2.94	3.08	3.33	2.9
787	1	2	20	2.5	3	3.92	4.56	2.4
788	1	2	20	2.58	3.72	3.58	4.78	3.3
789	1	2	20	2.92	3.17	2.92	3.44	2.6
790	1	2	20	3	3.33	3.42	3.89	2.3
791	1	2	20	3.33	3.06	3.25	4.11	2.5
792	1	2	21	1.92	3.94	3.83	4.11	2.5
793	1	2	21	2	2.44	3.83	3.89	2.1
794	1	2	21	2.25	3.44	3.58	3.22	3.1
795	1	2	21	2.33	3.22	3.25	3.33	2.6
796	1	2	21	2.5	4.22	2.25	3.56	2.8
797	1	2	21	2.75	3.17	3.92	3.33	2.7
798	1	2	21	3.17	2.72	3.17	3.78	2.6
799	1	2	21	3.17	3.83	2.33	3.67	3.6
800	1	2	21	3.25	2.94	3.17	3.89	2.3
801	1	2	21	3.58	3.22	3.83	4	3
802	1	2	21	3.67	3.11	4.08	3.89	3.8
803	1	2	21	3.75	3.61	3.92	3.11	2.9
804	1	2	22	1.33	2.61	2.58	4.22	3.2
805	1	2	22	3	3.44	3	2.78	3.4
806	1	2	22	3.75	3.61	3.67	3.67	3.3
807	1	2	17	4	2.83	2.5	3.33	3
808	1	2	17	4.08	3.33	3.67	4.22	3.6
809	3	2	17	2.08	3.67	3	3.56	2.2
810	3	2	17	2.25	3.28	3.67	3.89	2.2
811	3	2	17	2.33	2.89	3.33	3.22	3.1
812	3	2	17	2.33	4.22	3.42	4.33	2.8
813	3	2	17	2.67	3.22	3.5	3.56	2.6
814	3	2	17	2.75	2.61	3.92	3.78	2.2
815	3	2	17	2.75	3.22	3.17	3.44	2.4
816	3	2	17	3.25	3.44	3.25	3.67	3
817	3	2	17	3.42	2.22	3.5	2.44	2.7
818	3	2	18	1.67	2.39	4.67	3.78	2.2
819	3	2	18	1.67	3.44	3.67	3.89	2.5
820	3	2	18	1.75	2.94	3.67	4.22	2.1
821	3	2	18	2.17	2.78	4.33	4.22	1.8
822	3	2	18	2.42	3.78	4.75	4.56	2.9
823	3	2	18	2.92	3.44	3.25	3.33	3.2
824	3	2	18	3.17	3.39	3.75	3.67	2.8
825	3	2	18	3.33	3.22	3.5	1.44	2.2
826	3	2	19	1.83	4.56	2.67	4.56	4.2
827	3	2	19	2.42	3	3.5	4.33	2.5
828	3	2	19	2.58	1.94	3.58	2.89	1.6
829	3	2	19	2.58	3.61	2.67	3	3
830	3	2	19	3.08	3	3.33	4	2.6
831	3	2	19	3.17	3.56	2.5	4.33	3.2
832	3	2	19	3.17	3.72	3.67	4.22	2.6
833	3	2	19	3.25	3.56	3	3.78	2.9
834	3	2	19	3.42	3.56	3	3.56	3.4
835	3	2	20	1.83	2.67	4.08	2.78	2.4
836	3	2	20	2.08	3.22	2.58	3.56	2.5
837	3	2	20	2.17	3.22	3.67	3.89	2.4
838	3	2	20	2.33	3.06	3.5	3.44	2.5
839	3	2	20	2.33	3.89	3.42	4.56	2.7
840	3	2	20	2.67	2.94	2.67	4.22	2.8
841	3	2	20	2.67	3.11	3.42	4.11	2.8
842	3	2	20	3	3.22	4.25	4.56	2.4
843	3	2	20	3.58	2.89	3.08	3	3
844	3	2	20	3.83	3.06	3.5	3.44	3.3
845	3	2	20	4.17	3.83	2.75	2.78	4.3
846	3	2	20	4.25	2.33	4.58	2.56	2.5
847	3	2	21	2	2.5	4.33	3.44	1.8
848	3	2	21	2.33	1.61	3.92	3.78	1.8
849	3	2	21	2.42	3.5	3.17	3.33	3
850	3	2	21	2.5	3.28	3.42	4.44	3.5
851	3	2	21	2.83	2.89	4	3.67	2.6
852	3	2	21	3.08	3	3.5	2.89	2.2
853	3	2	21	3.17	2.56	3.5	3.89	3.1
854	3	2	22	2	2.44	3.42	4.11	2.9
855	3	2	22	2.25	2.83	3.58	3.56	1.9
856	3	2	22	2.92	3.5	3.5	4.22	2.4
857	3	2	22	3.17	2.94	3.08	3.78	3
858	3	2	22	3.25	2.72	3.5	3.78	2
859	3	2	22	3.58	3.39	3.58	3.89	3.9
860	3	2	22	3.67	2.94	3.33	3.33	3.4
861	3	2	23	2.08	3.22	3.42	4.56	2.1
862	3	2	23	2.83	3.44	3.58	2.89	2
863	3	2	17	2.08	3.67	3	3.56	2.38
864	3	2	17	2.25	3.28	3.67	3.89	2.25
865	3	2	17	2.33	2.89	3.33	3.22	2.88
866	3	2	17	2.33	4.22	3.42	4.33	2.63
867	3	2	17	2.67	3.22	3.5	3.56	2.63
868	3	2	17	2.75	2.61	3.92	3.78	2.25
869	3	2	17	2.75	3.22	3.17	3.44	2.5
870	3	2	17	3.25	3.44	3.25	3.67	3.13
871	3	2	17	3.42	2.22	3.5	2.44	2.63
872	3	2	18	1.67	2.39	4.67	3.78	2.5
873	3	2	18	1.67	3.44	3.67	3.89	2.63
874	3	2	18	1.75	2.94	3.67	4.22	2.13
875	3	2	18	2	3.7	2.5	3.3	3.1
876	3	2	18	2.17	2.78	4.33	4.22	1.63
877	3	2	18	2.3	2.8	2.6	3.8	2.7
878	3	2	18	2.3	3	4	2.9	2.2
879	3	2	18	2.3	3.6	3.5	4.1	2.3
880	3	2	18	2.4	2.6	2.5	3.6	2
881	3	2	18	2.42	3.78	4.75	4.56	3.13
882	3	2	18	2.7	2.5	3	2	3.2
883	3	2	18	2.7	2.6	2.8	2.2	3.5
884	3	2	18	2.8	2.6	4	3.5	2.7
885	3	2	18	2.9	2.4	2.5	2	3.7
886	3	2	18	2.92	3.44	3.25	3.33	3
887	3	2	18	3.17	3.39	3.75	3.67	2.75
888	3	2	18	3.2	2.8	4.6	3.6	2.6
889	3	2	18	3.3	2.7	2.7	1.9	3.7
890	3	2	18	3.33	3.22	3.5	1.44	2
891	3	2	18	3.7	2.5	2.7	2	2.9
892	3	2	18	3.8	2.7	2.9	2.6	3.5
893	3	2	18	3.8	2.8	4.1	3.6	2
894	3	2	18	3.8	3	1.7	3.5	3.9
895	3	2	18	3.9	3.2	2.4	3.7	2.1
896	3	2	19	1.8	3.1	3.2	2.9	2.7
897	3	2	19	1.83	4.56	2.67	4.56	4.88
898	3	2	19	2	2.6	2.6	2.4	3
899	3	2	19	2.1	2.8	2.9	2.8	2.4
900	3	2	19	2.42	3	3.5	4.33	2.25
901	3	2	19	2.5	2.3	2.4	1.6	2.8
902	3	2	19	2.5	2.5	2.4	3.5	3.8
903	3	2	19	2.58	1.94	3.58	2.89	1.5
904	3	2	19	2.58	3.61	2.67	3	2.75
905	3	2	19	2.6	2.7	2.5	4	2.4
906	3	2	19	2.6	4.2	2.8	3.2	2.7
907	3	2	19	2.7	2	3.6	3.2	3
908	3	2	19	2.7	2.5	3.2	2	3.3
909	3	2	19	3.08	3	3.33	4	2.63
910	3	2	19	3.17	3.56	2.5	4.33	3.25
911	3	2	19	3.17	3.72	3.67	4.22	2.5
912	3	2	19	3.25	3.06	3.17	3.11	3.5
913	3	2	19	3.25	3.56	3	3.78	2.75
914	3	2	19	3.4	2.9	3.6	2.4	3
915	3	2	19	3.42	3.56	3	3.56	3.25
916	3	2	19	3.7	3.5	2.8	2.9	3.3
917	3	2	20	1.83	2.67	4.08	2.78	2.63
918	3	2	20	2	2.9	2.5	2.9	2.5
919	3	2	20	2.08	3.22	2.58	3.56	2.5
920	3	2	20	2.17	3.22	3.67	3.89	2.38
921	3	2	20	2.25	3.94	3.33	4.11	2.75
922	3	2	20	2.3	2	2.1	3.8	2
923	3	2	20	2.33	3.06	3.5	3.44	2.63
924	3	2	20	2.33	3.89	3.42	4.56	2.88
925	3	2	20	2.4	3.8	3.9	3	2.5
926	3	2	20	2.42	2.78	3.17	3.56	2
927	3	2	20	2.5	3.6	3.8	2.3	3.3
928	3	2	20	2.58	3.28	2.75	4.22	2.88
929	3	2	20	2.58	3.39	3.08	3.44	3.13
930	3	2	20	2.6	3	4	2	3.5
931	3	2	20	2.67	2.94	2.67	4.22	2.75
932	3	2	20	2.67	3.11	3.42	4.11	2.88
933	3	2	20	2.75	2.94	3.75	3.44	2.25
934	3	2	20	2.75	3	3.17	3.89	1.75
935	3	2	20	2.75	3.11	4.17	3.11	3.25
936	3	2	20	2.8	2.4	2	3.9	2.4
937	3	2	20	2.8	3.2	2.6	3.9	1.9
938	3	2	20	2.9	2.6	1.9	3.5	3.8
939	3	2	20	2.92	3.5	3.92	3.78	2.88
940	3	2	20	3	2.4	4.3	2	3.5
941	3	2	20	3	3.22	4.25	4.56	2.5
942	3	2	20	3	3.8	2.4	2.9	1.9
943	3	2	20	3	3.9	3.8	2.8	3.7
944	3	2	20	3.08	3	3.17	4	3.38
945	3	2	20	3.08	3.17	3.67	3.67	2.63
946	3	2	20	3.17	3.39	2.92	3.78	2.5
947	3	2	20	3.2	4	3.8	3	2.1
948	3	2	20	3.33	3.33	3.33	3.44	3.13
949	3	2	20	3.33	3.44	3.83	3.67	2.88
950	3	2	20	3.42	3.33	3.25	3.22	3.63
951	3	2	20	3.5	3.39	3.58	3.56	3.25
952	3	2	20	3.58	2.89	3.08	3	2.75
953	3	2	20	3.7	2.1	3.7	2.9	2.1
954	3	2	20	3.8	3.9	3.5	3.7	2.4
955	3	2	20	3.83	3.06	3.5	3.44	3.63
956	3	2	20	3.92	2.72	4.67	3.89	4
957	3	2	20	4.17	3.83	2.75	2.78	4.63
958	3	2	20	4.25	2.33	4.58	2.56	2.63
959	3	2	21	2	2.5	4.33	3.44	2
960	3	2	21	2.33	1.61	3.92	3.78	1.63
961	3	2	21	2.33	3.39	4.5	3.44	2.88
962	3	2	21	2.4	3.5	3.3	3	2.2
963	3	2	21	2.42	3.5	3.17	3.33	3.13
964	3	2	21	2.5	3.28	3.42	4.44	3.5
965	3	2	21	2.5	3.3	2.5	2.8	2
966	3	2	21	2.6	3.9	4	3.7	2
967	3	2	21	2.7	2.5	3.9	3.3	2.4
968	3	2	21	2.8	2.4	2	2.9	1.9
969	3	2	21	2.8	3.7	2.6	2.5	3.7
970	3	2	21	2.8	3.7	2.9	2.5	3.3
971	3	2	21	2.83	2.89	4	3.67	2.63
972	3	2	21	2.9	2.3	1.9	3.8	2.1
973	3	2	21	2.9	3.8	2.4	3.8	1.6
974	3	2	21	3	3.9	3.8	3.9	2.1
975	3	2	21	3.08	3	3.5	2.89	2.13
976	3	2	21	3.17	2.56	3.5	3.89	3.25
977	3	2	21	3.2	2	4	2.2	3.5
978	3	2	21	3.25	3.22	3.42	3.44	3.13
979	3	2	21	3.5	2.5	2.1	2.8	3
980	3	2	21	3.5	3	1.5	2.7	3.8
981	3	2	21	3.7	2.2	2.6	2.1	2.9
982	3	2	21	3.8	2.8	2.4	3.2	2.6
983	3	2	21	3.8	2.8	2.9	3.9	2
984	3	2	21	3.9	2.7	3.7	3.5	3.1
985	3	2	21	3.9	2.9	2.3	2.6	1.9
986	3	2	22	1.8	4.5	2.6	3.7	2.9
987	3	2	22	1.92	2.67	3.67	2.78	1.88
988	3	2	22	2	2.44	3.42	4.11	3
989	3	2	22	2.25	2.83	3.58	3.56	1.88
990	3	2	22	2.92	3.5	3.5	4.22	2.5
991	3	2	22	3.17	2.94	3.08	3.78	3.13
992	3	2	22	3.25	2.72	3.5	3.78	1.88
993	3	2	22	3.33	3.72	3.58	3.44	2.5
994	3	2	22	3.58	3.39	3.58	3.89	3.88
995	3	2	22	3.67	2.94	3.33	3.33	3.63
996	3	2	23	2.08	3.22	3.42	4.56	2.25
997	3	2	23	2.83	3.44	3.58	2.89	2
998	3	2	22	2.83	3.5	3.75	3.67	2.2
999	3	2	23	2.83	2.5	4.42	3.22	2.7
1000	3	2	23	2.42	2.39	4.08	4	2.6
1001	3	2	23	2.67	2.83	3.67	4.33	3.2
1002	3	2	23	2.75	3	3.5	3.78	3.1
1003	3	2	23	2.75	3.72	3.5	3.22	3.4
1004	3	2	23	2.83	3.44	3	3.22	2.9
1005	3	2	23	3	3.22	2.83	2.78	3.7
1006	3	2	23	3.33	4.33	2.5	4.11	2.5
1007	3	2	23	2.5	2.39	4.08	3.67	1.9
1008	3	2	23	2.58	2.89	3.5	3.33	2.5
1009	3	2	23	3.67	3.11	3.5	3.56	3.1
1010	3	2	23	2.67	2.56	3.83	4.22	1.7
1011	3	2	23	1.5	3.83	2.92	2.89	2.2
1012	3	2	23	2.5	3.17	3.08	3	3.5
1013	3	2	23	2.08	3.06	2.75	3.33	2.4
1014	3	2	24	3.17	3.56	3	3.44	2.8
1015	3	2	24	2.5	3.56	3.42	4	2.8
1016	3	2	24	2.08	2.78	4.17	4.22	2.6
1017	3	2	24	2.33	3.06	3.92	3.67	2.4
1018	3	2	24	2.67	2.78	3.75	3.67	2.6
1019	3	2	24	2.75	2.22	3.75	3.33	2.3
1020	3	2	24	2.75	3.22	3.33	2.89	2.9
1021	3	2	24	2.83	2.83	3.25	3.11	2.9
1022	3	2	24	2.92	2.5	4.5	3.11	1.5
1023	3	2	24	3.08	2.78	3.83	3.33	2.8
1024	3	2	24	3.33	2.89	3.58	4.11	3.1
1025	3	2	24	3.92	3.06	4.33	3.89	3.7
1026	3	2	24	3.08	2.94	3.5	3.78	3.2
1027	3	2	24	3.42	3.11	4.42	3.67	3.2
1028	3	2	24	2.5	3	3.83	3.44	2.8
1029	3	2	24	3.5	2.72	4.42	4	2.6
1030	3	2	24	3.17	2.78	3.67	3.56	3
1031	3	2	24	2.5	3.72	2.75	4	3.7
1032	3	2	24	2.83	3.67	2.67	4.44	3.9
1033	3	2	24	3.33	2.67	3.5	3.11	3.2
1034	3	2	24	2.25	3.06	3.17	3.44	2.4
1035	3	2	24	2.33	3.28	4.58	3.67	2.5
1036	3	2	24	4.75	2.67	3.25	2.78	3.7
1037	3	2	24	1.67	2.44	3.67	3.56	2.4

## Sheet: South-Eastern Regions
Participant #	Period of testing	Sex	Age	Past Negative	Present Hedonistic	Future	Past Positive	Present Fatalistic
1	2	1	19	4.3	4.53	3.08	4.67	3
2	2	1	19	2.6	3.65	3.62	4	2.6
3	2	2	20	3.7	3.29	4.46	3.11	2.9
4	2	1	21	1.8	4.41	2.69	3.89	3.4
5	2	2	22	3.4	3.65	3.69	4.11	2.8
6	2	2	22	3.8	3.18	3.54	3.33	2.2
7	2	2	22	3.9	4.29	3.69	3.22	4.1
8	2	2	23	1.1	3	4.46	4.22	2
9	2	2	23	2.2	2.59	3.54	4.11	2.7
10	2	2	23	2.2	3.18	3.54	4.67	2.2
11	2	2	23	3.2	4.12	4.38	3.89	2.8
12	2	1	23	3.6	3.24	3.62	3	2.5
13	2	2	24	1.6	3.35	3.85	4.33	2.5
14	2	2	24	2.1	2.41	4.23	4.56	1.5
15	2	2	24	2.1	3.41	3.54	3.44	2.4
16	2	2	24	2.2	3.18	3.77	4.11	2.1
17	2	2	24	3.4	3.53	3.15	3	3.4
18	2	2	17	1.4	3	4.31	4.56	1.8
19	2	2	17	2.8	3.59	4.23	4.33	2.9
20	2	2	17	2.8	3.71	3.31	4	3.8
21	2	2	17	2.9	3.71	3.77	4.22	3.2
22	2	2	18	1.5	1.65	2.31	2.67	1.5
23	2	2	18	1.5	4.53	4.38	5	2.1
24	2	2	18	1.6	2.94	3.54	3.67	1.5
25	2	2	18	2.3	3.47	3.69	4.56	2.7
26	2	2	18	2.6	2.94	3.85	3.11	2.9
27	2	2	18	2.6	3	2.92	3.44	3.2
28	2	2	18	2.8	3.88	2.46	4.22	3.5
29	2	2	18	3.1	3.82	2.54	2.67	3.6
30	2	2	18	3.3	4.29	3.69	4.78	4.3
31	2	2	18	3.4	3.53	3.62	2.78	2.8
32	2	2	18	3.8	3.88	3.54	3.56	4
33	2	2	18	3.8	4.29	3.38	3.44	3.6
34	2	2	18	3.8	4.35	4	4.11	3.9
35	2	2	18	4	4.41	3.46	3.89	3.7
36	2	2	18	4.2	3.35	3.85	4.56	3.8
37	2	2	18	4.3	2.88	3.92	4.33	3
38	2	2	18	4.3	3.47	3.31	4	3.1
39	2	2	19	2.3	4.18	4.15	4.22	1.9
40	2	2	19	2.5	3.65	3.62	4	2.6
41	2	1	19	2.8	3.65	3.62	3.89	2.5
42	2	1	19	3	3.06	3.08	3.22	2.2
43	2	1	19	3	3.12	3.31	3.33	3.4
44	2	1	19	3.1	2.88	3.31	3.44	3.1
45	2	2	19	3.2	4.24	3.54	4.56	2.3
46	2	2	20	2.3	4.06	3.85	4.11	2.9
47	2	2	20	2.6	3.76	2.54	3.78	3
48	2	2	20	2.7	3.65	3.31	3.67	3.7
49	2	2	20	2.7	3.94	3.62	4.11	2.3
50	2	1	20	2.9	3.71	3.38	4.33	3.6
51	2	1	20	3.1	2.88	3.08	3	2.7
52	2	1	20	3.1	3.24	3.69	3.67	2.7
53	2	2	20	3.2	2.82	2.69	2.89	3.6
54	2	2	20	3.6	2.76	3.92	2.67	3.6
55	2	2	20	3.8	3.82	3.38	2.67	3.1
56	2	2	20	4.1	3.41	2.38	3.67	3.6
57	2	2	22	1.7	4	3.69	4.22	3.3
58	2	2	22	4	4.18	3.69	3.89	4.2
59	2	2	21	2.7	3.24	4.08	4	2.6
60	2	2	22	2.8	2.71	2.85	2.67	2.5
61	2	2	23	3.3	4	3.54	4.44	3.2
62	2	2	24	3.8	3.24	3.62	4.78	3.8
63	2	1	19	2.2	4.06	3.15	3.78	3.2
64	2	2	19	3.2	3.76	3.62	4.11	2.4
65	2	1	17	1.7	3.29	3.38	3.89	2.8
66	2	1	17	2.5	3.18	4.46	3.56	1.5
67	2	1	17	2.7	3.29	2.46	3.78	2.6
68	2	2	17	3.4	3	2.77	3.67	3.5
69	2	2	17	4.2	3.59	3.77	4.11	3.4
70	2	2	18	2	2.24	2.31	2.22	2.1
71	2	2	18	2.3	4.12	3	4.44	2.9
72	2	1	18	2.4	3.65	3	4.11	3.4
73	2	2	18	2.4	3.82	3.62	3.67	3.7
74	2	2	18	2.5	2.88	3.62	2.56	2.3
75	2	1	18	2.5	3.35	3.77	4	2.4
76	2	1	18	2.6	3.06	2.92	3.78	2.6
77	2	2	18	2.6	3.29	4.08	4.22	2
78	2	1	18	2.6	3.53	3.54	3.44	3.3
79	2	1	18	2.7	4.06	2.77	4.11	2.6
80	2	2	18	2.8	3.82	3.62	3.67	3.2
81	2	2	18	2.9	3.12	4.08	3.67	2
82	2	2	18	2.9	3.29	2.69	4.11	3.2
83	2	2	18	2.9	3.71	3.62	3.78	3.2
84	2	1	18	3	3.47	3.54	4	3.8
85	2	1	18	3	3.53	3.62	4	2.7
86	2	2	18	3	3.53	4.08	4.67	3.5
87	2	2	18	3.2	2.29	2.92	3.22	2.5
88	2	1	18	3.2	3.12	3.23	3.56	3.5
89	2	2	18	3.2	4.12	4.31	4.22	2.7
90	2	1	18	3.3	3.41	3.23	3.56	2.7
91	2	2	18	3.3	4	3.46	4	3.5
92	2	1	18	3.5	3.24	2.85	3.33	2.9
93	2	2	18	3.6	3.18	2.69	1.78	3.5
94	2	2	18	3.6	3.41	3.54	3.78	3.1
95	2	2	18	3.6	4.47	2.92	2.89	3.4
96	2	1	18	3.7	3.41	3	3.22	3.9
97	2	2	18	3.7	3.71	3.46	3.22	3.6
98	2	2	18	3.8	3.82	2.85	3.89	3.8
99	2	1	18	3.9	3.65	4.23	4.22	2.5
100	2	1	18	4	4.76	2.38	3.67	4
101	2	2	18	4.2	3.71	3	4.33	3.8
102	2	1	18	4.5	4.59	3.92	4.33	4.5
103	2	2	18	4.6	3.59	2.77	2.44	3.5
104	2	2	19	1.8	2.88	3.92	4.33	2.6
105	2	2	19	1.9	2.94	3.62	4.11	2.7
106	2	2	19	2.6	4.53	3.23	3.89	3.6
107	2	2	19	2.7	3.18	3.69	3.78	2.7
108	2	1	19	2.7	3.71	3.31	3.67	2.4
109	2	1	19	2.8	3.53	3.08	3.11	3.3
110	2	2	19	2.8	3.71	4.38	3.78	2.7
111	2	1	19	2.9	3.06	3.15	3.11	2.6
112	2	1	19	2.9	3.29	2.77	2.78	3.4
113	2	2	19	3.1	3.06	2.62	2.56	2.8
114	2	1	19	3.1	3.24	2.92	3.22	3.1
115	2	2	19	3.1	4.41	3.69	2.56	2.2
116	2	1	19	3.2	2.88	3.23	2.89	3.2
117	2	1	19	3.2	3.94	3.62	3.56	3
118	2	2	19	3.3	3	3.54	3.44	3.3
119	2	2	19	3.3	3.24	3.62	2.89	3.2
120	2	1	19	3.3	3.53	2.85	2.78	2.8
121	2	1	19	3.4	3	3	2.67	3.3
122	2	2	19	3.4	3.35	3.38	3.33	3.1
123	2	2	19	3.5	2.53	4.23	4	2.6
124	2	1	19	3.6	3.59	3.08	3.44	3.2
125	2	2	19	3.8	3.94	3.46	3.78	3.2
126	2	1	19	4.3	4.53	3.08	4.67	3
127	2	1	20	2.7	3.29	3.62	3.44	2.2
128	2	1	22	4.1	4.35	3.77	1.67	1.2
129	2	2	18	2.3	3.12	3.31	3.67	2.6
130	2	2	18	3.2	3.24	3.23	3.22	2.9
131	2	2	18	3.4	3.24	3.77	3.22	2.8
132	2	2	18	3.4	3.53	4.38	2.89	2.4
133	2	2	18	3.7	4.18	3.38	3.56	3.8
134	2	2	18	4.1	3.59	2.85	3.78	3.5
135	2	2	19	1.9	2.71	3.46	4.78	2.7
136	2	2	19	1.9	3.47	4.23	4	2.4
137	2	2	19	2.1	4.71	3.46	4.56	3.6
138	2	2	19	3	3.12	3.31	3.33	3.4
139	2	2	19	3.1	3.47	3.46	4	2.8
140	2	2	19	4	3	3.46	3.78	3
141	2	2	19	4.6	4.82	4.15	4	4.5
142	2	2	20	2.3	3.18	3.92	4.22	2.7
143	2	2	20	3	2.65	3.23	2.89	2.8
144	2	2	20	3.4	3.76	3.62	3.11	4.1
145	2	2	21	2.3	2.59	4	4.22	2.9
146	2	2	21	2.3	2.76	3.77	4.33	2.1
147	2	2	21	2.3	3.06	3.92	4.22	2.7
148	2	1	21	2.7	3	2.69	3	3
149	2	2	21	4.6	3.65	2.92	3.89	3.8
150	2	2	22	1.7	3.53	3.92	4.67	3
151	2	2	22	3	3.29	3.15	3.44	2.9
152	2	2	22	3	3.41	3	2.78	2.9
153	2	2	22	3.1	4.18	4.46	4.33	2.8
154	2	2	22	3.8	4.24	4	4.33	3.5
155	2	2	23	2.7	3.47	4.15	4.44	3.4
156	2	2	23	3.3	3.35	3.54	3.89	2.8
157	2	2	23	3.7	3.94	3.92	3.78	3.8
158	2	2	24	3.6	3.41	3.85	3.44	3.2
159	2	2	17	2.6	2.47	2.62	2.67	2.8
160	2	2	17	3.2	2.76	2.77	1.89	2.5
161	2	1	17	3.9	3.82	3.23	4.22	3.2
162	2	2	17	4.5	4.06	3.77	3.89	4.1
163	2	1	18	1.7	3.06	4.23	3.89	1.8
164	2	2	18	1.9	2.71	3.46	4.78	2.7
165	2	2	18	2.3	3.35	3.15	3.89	2.4
166	2	1	18	2.4	2.59	2.69	2.56	2.3
167	2	1	18	2.6	2.53	2.31	2.22	3.2
168	2	1	18	2.6	2.53	3.15	2.56	2.9
169	2	2	18	2.6	3.47	3.92	4.56	1.5
170	2	1	18	2.7	2.53	2	2.78	2.6
171	2	1	18	2.7	3	2.69	3.11	3.3
172	2	1	18	2.8	3.06	2.85	3.44	4.2
173	2	2	18	2.8	3.18	2.85	2.67	3.1
174	2	1	18	2.8	3.59	3	3.78	3.5
175	2	1	18	2.9	2.94	2.92	3.11	2.9
176	2	1	18	2.9	3.24	3.08	3.11	2.5
177	2	1	18	3	3	3.62	2.78	2.9
178	2	1	18	3	3.24	2.85	3	3
179	2	2	18	3	3.24	3.08	3	2.8
180	2	1	18	3	3.53	3.54	2.56	3
181	2	1	18	3.2	2.65	3.08	3	2.5
182	2	1	18	3.3	3	3	3	3.2
183	2	2	18	3.3	4	3.85	4.33	2.7
184	2	2	18	3.6	3.94	4	3.33	4.3
185	2	1	18	4.4	3.82	3.08	4.22	4
186	2	2	19	1.4	3.53	2.62	4.56	2.9
187	2	2	19	2.4	2.41	3.69	4	2.4
188	2	1	19	2.4	2.71	2.77	2.78	2.7
189	2	2	19	2.4	3.35	4.38	4.11	2.7
190	2	2	19	2.5	3.47	3.62	4.11	2.8
191	2	2	19	2.7	3.24	2.92	3.56	3.3
192	2	2	19	2.8	3.24	3.54	3.44	3.5
193	2	2	19	2.8	3.59	3.92	3.44	2.7
194	2	2	19	2.9	2.71	2.54	3.11	3.1
195	2	2	19	2.9	3	2.85	3.33	3.1
196	2	1	19	3.1	2.71	3.31	3.67	2.6
197	2	2	19	3.2	1.82	2.85	2	2.9
198	2	2	19	3.2	3.71	3	4.11	3.3
199	2	2	19	3.3	2.47	2.62	2.33	2.8
200	2	2	19	3.4	4.47	2.85	4.22	3.5
201	2	2	19	3.5	3.65	3.46	3.56	3.6
202	2	2	19	3.8	2.82	3.38	3.44	3
203	2	1	19	4.5	4.12	3.31	3.22	3.9
204	2	1	20	3.8	4	4.23	3.11	2.7
205	2	1	22	2.6	3.82	3.31	3.44	2.7
206	2	2	23	2.9	3.65	3.77	3.44	2.4
207	2	2	23	3.2	3.47	3.62	3.33	2.7
208	2	2	24	2.6	2.53	3.08	3.11	2.9
209	2	2	24	3	3.47	3.77	3.67	3.4
210	2	2	19	3.4	3.24	3.92	4.22	2.9
211	2	2	22	3.1	2.88	3.15	2.89	2.8
212	2	2	18	1.1	3.47	4.31	4.44	1.6
213	2	2	18	1.7	4.12	3.77	4.67	2.2
214	2	2	18	1.7	4.65	3.31	4.44	2.8
215	2	2	18	2	3.29	3.46	4.56	2.6
216	2	2	18	2	4.24	3.85	4.44	3.2
217	2	2	18	2.3	3.59	4.15	4.56	3.4
218	2	2	18	2.4	3.59	4.08	3.56	2.6
219	2	2	18	2.7	3.82	3.31	4.56	2.9
220	2	2	18	2.7	4.59	3.08	5	3.8
221	2	2	18	2.8	3.71	3.69	4	3.4
222	2	2	18	3.5	3.41	3.77	3.78	3.1
223	2	1	18	3.5	4.35	3.85	4.56	2.5
224	2	2	18	3.6	3.53	2.15	4	3.5
225	2	2	18	3.6	3.76	4.23	4.67	2.8
226	2	2	18	3.6	4.35	3.38	4.89	2.8
227	2	2	18	3.7	3.41	3.08	3.67	3
228	2	2	18	3.7	3.53	3.38	3	3
229	2	2	18	3.8	3.59	3.92	4	3.7
230	2	2	18	4	3.41	4.54	4.11	2.9
231	2	2	18	4.9	3.88	2.23	2.11	3.9
232	2	2	19	2	3.82	3.38	4.89	3
233	2	1	19	3	3.35	3.15	2.78	2.2
234	2	2	19	3	3.71	3.23	3.89	3
235	2	2	19	3.2	4.59	3.77	4.78	3.2
236	2	2	19	3.4	3.06	3.54	3.89	3
237	2	2	19	3.4	3.71	3.69	3.33	4
238	2	2	19	3.6	3.18	3.08	2.78	3.8
239	2	2	19	3.8	4.12	2.31	4.56	3.2
240	2	2	19	4.2	4.12	2.46	3.22	3.6
241	2	1	19	4.2	4.41	3.23	4.22	3
242	2	2	19	4.3	4.24	3.77	2.78	4
243	2	2	19	4.7	4.82	3.92	4	4.5
244	2	2	20	2.9	2.94	2.46	3.22	3.7
245	2	2	20	3.1	3.35	3.08	3.56	3.2
246	2	2	20	3.4	3.29	4	3.56	3.8
247	2	2	20	3.6	3.65	3.15	2.56	3.3
248	2	2	20	3.6	3.82	3.31	3.44	3.6
249	2	2	20	3.7	4.35	3.92	3.89	3.5
250	2	2	20	3.8	3.88	3.23	3.89	3.2
251	2	2	20	3.9	3.18	3.54	3.67	2.8
252	2	2	20	4	3.76	3.69	4	3.2
253	2	2	22	3.4	3.41	2.85	3.11	3
254	2	2	23	1.8	4.24	3.38	3.89	2.6
255	2	2	21	3.1	2.88	3.54	4.22	3.4
256	2	2	22	3.3	3.12	3	3.33	3.1
257	2	2	24	2.9	2.82	3.38	3.56	2.6
258	2	2	18	1.5	4.53	4.38	5	2.1
259	2	2	18	1.9	4.12	3	4.44	2.9
260	2	2	18	2.6	3	3	3.44	3.2
261	2	1	18	2.8	2.29	3.23	2.33	2.2
262	2	1	18	3.2	2.82	2.92	2.67	2.7
263	2	1	18	3.2	3.76	3.92	3.67	2.6
264	2	2	18	3.2	4.12	4.31	4.22	2.7
265	2	1	18	3.8	2.94	2.69	1.78	3.3
266	2	1	18	3.8	3.82	2.85	3.89	3.8
267	2	2	18	3.8	3.94	3.46	3.78	3.2
268	2	1	19	2.6	4.53	3.23	3.89	3.6
269	2	1	19	2.8	3.29	3.08	3.11	2.9
270	2	1	19	3.4	2.53	4.23	4	2.6
271	2	2	19	4.1	3.47	3.15	3.67	3.4
272	2	1	20	3.1	2.71	2.77	2.78	3
273	1	2	19	3.3	3.8	3.1	4.2	2.8
274	1	2	17	2.2	2.9	3.1	4.7	3.1
275	1	2	17	2.5	4.2	4.2	3.9	3
276	1	2	17	2.7	3.1	3.1	3.7	2.1
277	1	2	17	2.9	2.8	3	3.8	3.1
278	1	2	17	3.2	3.7	2.8	3.8	2.9
279	1	1	17	4.1	4.1	4.3	3.3	3.1
280	1	2	18	2	3.6	3.7	3.7	2.8
281	1	2	18	2.1	3.7	3.9	4	2.3
282	1	2	18	2.6	3.2	3.3	3.3	3.4
283	1	2	18	2.8	3.5	2.6	2.8	2.5
284	1	2	18	2.9	3.9	4.1	3.9	2.6
285	1	2	18	2.9	4.4	3.31	5.3	3.2
286	1	2	18	2.9	4.4	4.2	4	2.2
287	1	1	18	3.1	4	3	2.3	3.1
288	1	2	18	3.1	4	4.2	4.4	2.4
289	1	2	18	3.3	5.5	3.2	4	3.1
290	1	2	18	3.4	3.9	3.9	4.2	3.1
291	1	1	18	3.7	3.7	3.1	3	2.1
292	1	2	18	3.9	4	3.8	2.2	2.6
293	1	2	19	1.8	3.5	3.4	3.6	2.4
294	1	2	19	1.8	3.6	3.6	2.7	3.1
295	1	2	19	2.2	4.3	3.5	3.6	3.5
296	1	2	19	2.4	4.6	3.1	3.1	2.7
297	1	2	19	2.5	3.9	3.7	3.7	3.1
298	1	2	19	2.5	4	3	3.5	2.8
299	1	2	19	2.8	3.3	3.3	3.7	3.4
300	1	2	19	2.9	3.5	3	3.6	2.1
301	1	2	19	3	3.7	3.6	3.6	3.1
302	1	2	19	3.2	4	3.2	3.5	1.8
303	1	2	19	3.2	4.9	2.8	3.5	3.6
304	1	2	19	3.4	3.9	2.7	2.5	2.5
305	1	2	19	3.6	4.2	3.5	3.3	3.7
306	1	2	19	3.7	2.3	3	3.2	2.3
307	1	2	19	3.8	3.4	2.7	3.7	3.8
308	1	2	20	3	3.6	3.7	3.3	2.9
309	1	2	17	2.3	4	3.7	4.2	2.6
310	1	2	18	2.2	2.6	4	3.8	1.7
311	1	2	18	3	3.7	3	3.9	2.7
312	1	2	19	2.2	4	3.5	4	2.9
313	1	2	19	2.4	3.7	3.5	4.4	2
314	1	2	19	2.4	3.9	3.3	3.1	2.8
315	1	2	19	2.7	3.5	2	2.8	2.1
316	1	1	19	4.1	3.6	3	3	2.9
317	1	2	20	2.7	4.5	2.4	4.1	3.7
318	1	2	20	2.8	4.3	4.1	4.6	2.9
319	1	2	17	1.4	2.88	4.77	4.56	2.3
320	1	2	17	2.2	3.65	3.85	4.33	2.2
321	1	2	17	2.6	3.59	2.92	3.44	3.3
322	1	2	17	3.6	3.53	4.23	3.89	2.5
323	1	2	17	4.4	4.06	3	4.22	3.7
324	1	2	18	1	3.71	3.31	4.22	2
325	1	2	18	1.2	4.06	4.23	3.78	2
326	1	2	18	1.3	4.12	3.69	4.11	1.8
327	1	2	18	1.4	2.88	3.38	3.56	2.4
328	1	2	18	1.4	3	3.54	3.33	1.5
329	1	2	18	1.4	4	2.92	3.89	1.7
330	1	2	18	1.5	3.59	4	3.89	1.8
331	1	2	18	1.6	3.12	2.38	3.44	2.2
332	1	2	18	1.6	3.29	3.15	3.33	2.8
333	1	2	18	1.7	2.65	3.69	3.89	1.9
334	1	2	18	1.7	3.12	4	3.89	1.8
335	1	2	18	1.7	3.88	3.85	4.67	2.1
336	1	2	18	1.8	2	3.46	3.67	2.8
337	1	2	18	1.8	3.65	4.38	2.78	2.5
338	1	2	18	1.8	3.71	2.15	5	3
339	1	1	18	1.8	3.88	3.38	3.22	2.6
340	1	2	18	1.8	3.88	3.77	4.22	1.9
341	1	2	18	1.9	2.65	2.38	3.56	2.7
342	1	1	18	1.9	2.71	4.15	3.33	2.1
343	1	1	18	1.9	3.12	4.62	4.33	1.6
344	1	2	18	1.9	3.18	3.08	4.11	3
345	1	2	18	1.9	3.94	2.46	4.44	3
346	1	2	18	1.9	4.29	2.54	4.33	3
347	1	2	18	2.1	3.47	3.54	4.22	2.3
348	1	2	18	2.1	3.94	3.38	4.11	2.4
349	1	1	18	2.2	2.94	3.08	3.56	1.5
350	1	1	18	2.2	4.24	4.62	4	1.8
351	1	2	18	2.3	2.65	3.85	3.22	2.2
352	1	2	18	2.3	2.88	4.38	4.33	1.6
353	1	2	18	2.3	3.41	3.85	2.22	2.4
354	1	1	18	2.3	3.65	3.38	4.11	2.4
355	1	2	18	2.3	3.76	3.08	3.33	2.2
356	1	2	18	2.4	3.47	3.31	3.89	2.7
357	1	2	18	2.5	3.12	3.31	4.33	3.1
358	1	2	18	2.5	3.65	4.46	3.56	2.4
359	1	2	18	2.5	3.71	3.08	3.67	2.5
360	1	2	18	2.5	4	3.85	4.67	2.2
361	1	2	18	2.6	2.47	4.08	3.78	2.6
362	1	1	18	2.6	3.82	4.15	4.56	2.4
363	1	2	18	2.6	4.06	2.69	4	2.5
364	1	2	18	2.8	2.71	4.08	3.89	2.9
365	1	2	18	2.8	3.29	3	3.44	2.7
366	1	1	18	2.8	3.47	3.62	3.44	3.2
367	1	2	18	2.8	3.47	3.69	4.33	3.5
368	1	2	18	2.9	2.82	4.31	4.11	2.7
369	1	1	18	2.9	2.94	4.23	3.78	1.8
370	1	2	18	2.9	3.35	3.54	3.11	2.6
371	1	2	18	2.9	4.35	3.31	3	3.1
372	1	2	18	2.9	4.35	3.46	3.44	3.7
373	1	2	18	3	4.41	3.77	4	3.2
374	1	2	18	3.1	3.59	4	3.33	2.1
375	1	2	18	3.2	3.06	2.77	4.11	3.4
376	1	2	18	3.2	3.18	4.08	3.67	2.8
377	1	1	18	3.2	3.47	3.15	4	2.7
378	1	1	18	3.4	3.35	3.23	4.11	3.9
379	1	1	18	3.5	3.24	2.85	2	2.6
380	1	2	18	3.5	3.71	2.46	2.56	2.7
381	1	2	18	3.5	3.88	3.77	4.11	2.6
382	1	2	18	3.5	4.06	3.62	4.11	3
383	1	2	18	3.5	4.12	1.77	4	3.5
384	1	2	18	3.6	3.35	3.31	3.22	3.3
385	1	2	18	3.6	3.47	3.38	2.89	2.6
386	1	2	18	3.8	3.59	2.85	3.22	3.4
387	1	2	18	3.8	3.76	3.85	4.56	3.5
388	1	2	18	3.8	4.53	2.23	3.67	2.4
389	1	2	18	3.9	3.18	2.85	3.22	3.6
390	1	2	18	3.9	3.82	3.31	2.11	3
391	1	2	18	4	4.06	3.62	3.78	2.3
392	1	2	18	4.1	3.47	3.08	3.78	3.8
393	1	2	18	4.5	3.82	2.85	3.44	2.7
394	1	1	18	4.5	4.18	4.38	4.44	4.3
395	1	2	18	4.9	3.29	2.46	2.67	3.8
396	1	2	18	5	3.47	4.08	2.33	2.6
397	1	2	19	1.4	3.65	2.38	3.78	3.1
398	1	2	19	1.5	4.12	3.46	3.33	2.6
399	1	2	19	1.6	3.29	3.77	4.56	2.4
400	1	2	19	1.8	2.88	3	3.89	2.5
401	1	2	19	1.8	3.71	2.62	3.33	3.3
402	1	1	19	1.9	2.76	4.38	3.11	2.1
403	1	1	19	1.9	2.94	4.08	4.78	1.8
404	1	2	19	2	3.12	4.23	4.56	2.3
405	1	2	19	2	3.35	4.69	3.89	2.8
406	1	2	19	2	4.18	2.85	4	3.6
407	1	1	19	2.1	2.53	3.62	4.22	1.8
408	1	2	19	2.1	2.88	2.92	3.44	2.7
409	1	1	19	2.1	3.47	3.08	4.89	1.3
410	1	2	19	2.1	3.59	3.31	4.56	2
411	1	2	19	2.2	2.35	3.15	4	1.7
412	1	2	19	2.3	3.94	4.69	4.44	2.1
413	1	1	19	2.3	4.18	2.46	3.89	2.9
414	1	2	19	2.5	3.71	2.92	3.11	2.9
415	1	2	19	2.6	1.47	3.23	2.44	2
416	1	1	19	2.6	3.06	2.77	3.89	3.3
417	1	2	19	2.6	3.24	4.23	3.78	2.2
418	1	2	19	2.7	2.82	2.92	3.56	3.7
419	1	2	19	2.7	3.88	3.38	3.22	2.6
420	1	1	19	2.9	3.65	3.54	3.11	3
421	1	2	19	3	3.53	3.92	3.67	3.2
422	1	2	19	3	3.76	1.92	4	4.3
423	1	2	19	3.1	3.88	3.08	3.78	3.2
424	1	2	19	3.2	3.24	2.46	3.44	2.6
425	1	2	19	3.2	3.88	2.92	4.56	4
426	1	2	19	3.4	2.82	4.46	3	1.6
427	1	2	19	3.4	3.76	3.92	3.33	3.6
428	1	2	19	3.4	3.82	3.69	4.22	3.4
429	1	2	19	3.4	4.41	3.31	4.33	3.8
430	1	2	19	3.5	3.65	3.23	3.56	2.7
431	1	2	19	3.6	3.82	3.62	4.67	3.8
432	1	2	19	3.8	3.47	4.15	4.56	3.7
433	1	1	19	4.1	3.47	3.62	2.67	3.7
434	1	2	19	4.3	4.06	3.62	4	3.8
435	1	2	19	4.6	4.41	2.85	2.78	4.4
436	1	2	20	1.4	3.59	2.77	4.33	2.6
437	1	2	20	1.6	4	3.92	4.22	1.9
438	1	2	20	1.8	2.71	4.54	3.44	2.6
439	1	2	20	2.2	3.41	3	3.89	3
440	1	2	20	2.3	3.53	3.62	4.44	2.5
441	1	2	20	2.5	3.76	3.23	3.67	3.3
442	1	1	20	2.6	2.82	3.08	4.11	2.4
443	1	2	20	3.1	4.47	3.69	3.89	2.4
444	1	2	20	3.2	3.71	2.69	2.89	3.8
445	1	2	20	3.3	2.47	4.15	3.11	3.1
446	1	2	20	3.3	3.41	3.54	3.56	3.1
447	1	2	20	3.4	3.71	3.62	3.56	3.6
448	1	2	20	3.6	3.24	3.15	4.11	3
449	1	2	20	3.7	3.29	2.31	3.67	2.5
450	1	2	20	3.7	3.35	3.38	3.11	3.6
451	1	2	21	2.3	3.18	3.23	2.56	2.5
452	1	2	21	2.4	3.41	3.77	2.78	1.9
453	1	2	21	3.4	2.65	3.46	3.44	2.4
454	1	2	21	3.6	3.88	3.62	2.78	2.2
455	1	2	21	4.7	4.06	3.23	3.33	2.6
456	1	2	22	3	4.18	2.85	4	2.8
457	1	2	22	3.3	3.76	3.38	3	3.8
458	1	2	23	2.6	3.35	3.46	3	2.6
459	1	2	23	3.1	4.24	3.77	4.89	2.5
460	1	2	23	3.2	2.94	2.46	3.44	3
461	1	1	24	2.3	3.47	3.77	4	2.7
462	1	1	24	3.2	3.47	3.31	3.78	3.4
463	1	2	19	2	4.06	4.08	4	2.8
464	1	2	19	2.1	3	3.38	3.78	2.2
465	1	2	19	2.4	4	2.77	3.78	3.3
466	1	2	19	2.6	4.65	3.38	4.11	2.3
467	1	2	19	3.4	3.47	3.46	3.67	3.3
468	1	2	19	4	4.53	2.38	2.67	3.4
469	1	2	19	4.4	2.71	4.38	2.78	2.3
470	1	2	20	1.3	3.24	4.62	3.78	1.4
471	1	2	20	1.6	2.82	2.77	3.78	2.5
472	1	2	20	2.1	3.35	2.85	3.44	2.7
473	1	2	20	2.2	4	3.23	3.78	3.2
474	1	1	20	2.7	3.88	2.85	3.11	3.2
475	1	2	20	2.9	3.71	2.69	4	3.5
476	1	2	20	4.4	3.82	3.23	3.22	4.8
477	1	1	21	2.4	3.53	3.62	4.11	2.9
478	1	1	21	2.5	3.82	3.38	3.67	2.6
479	1	1	21	2.7	2.82	4.08	3.44	2.7
480	1	1	21	3	3.18	3.23	3.56	2.5
481	1	1	21	3.5	3.18	3.85	4	2.2
482	1	2	21	3.7	3.35	3.08	3.67	3.2
483	1	2	21	3.9	3.71	3.62	3.89	3.3
484	1	1	22	2.6	3.35	3.38	4.11	3.2
485	1	1	22	2.6	3.65	3.92	3.78	2.3
486	1	1	22	2.8	3.29	4	4	2.5
487	1	1	22	2.9	3.94	2.77	2.44	2.7
488	1	1	22	3.1	2.47	4.69	3.44	1.1
489	1	2	22	4.1	3.53	3.69	3.67	3.1
490	1	1	22	4.3	2.71	3.54	3.56	2.3
491	1	1	23	2.7	3.59	2.92	3.44	3.2
492	1	1	24	2.7	3.71	4.08	3.78	2.6
493	1	2	19	1.6	3.88	3.23	4	2.4
494	1	2	19	2.2	4.18	4.08	3.78	1.9
495	1	1	19	2.3	2.47	3.62	3.44	2.5
496	1	1	19	2.3	3.47	4.15	4	2.3
497	1	1	19	2.5	4.12	4.15	4	2.6
498	1	1	19	2.8	3.71	3.23	4.56	2.9
499	1	2	19	3.1	2.65	3.15	3.67	2.6
500	1	2	19	3.3	3.94	3.31	3.78	2.3
501	1	1	19	3.4	3.71	3.38	2.33	3.2
502	1	1	19	3.5	3.24	3.46	3.44	2.8
503	1	2	19	3.6	3.65	3.15	2.56	3.3
504	1	1	19	3.8	3.59	2.77	3.89	4
505	1	1	20	1.3	2.82	4.08	2.89	1.8
506	1	1	20	2.2	3.06	4.31	3.56	2.1
507	1	1	20	2.4	3.47	3.08	3.44	3.3
508	1	2	20	2.5	3.88	3.38	4.44	2.6
509	1	1	20	2.6	2.88	2.62	3	3.4
510	1	1	20	2.8	3.41	3.08	4.33	3.2
511	1	1	20	2.8	3.53	4.38	4.33	2.6
512	1	1	20	2.8	3.82	4.23	4.22	2.5
513	1	2	20	3	3.76	3.77	4.11	2.2
514	1	1	20	3.1	3.53	2.85	3.22	2.4
515	1	2	20	3.3	3.41	3.15	3.56	2
516	1	1	20	3.4	3.06	3.46	3.67	2.6
517	1	2	20	3.6	3.24	3.69	3.44	2.9
518	1	1	20	3.6	4	3.46	3.33	3.5
519	1	1	20	3.6	4.24	4.85	4	2.1
520	1	1	20	4.1	2.94	3.85	4	3.3
521	1	1	21	2.2	2.94	3.38	3.33	2.5
522	1	1		1.3	4.13	3.31	4.89	3.11
523	1	1		1.6	3.2	3.92	4.44	1.67
524	1	2		1.7	4.6	3.08	3.78	2.2
525	1	2		1.8	2.53	4.23	4.1	1.89
526	1	1		1.9	2.67	3.38	4.78	2.33
527	1	2		1.9	3.2	3.18	4	1.5
528	1	2		2.1	3.27	3.92	4.1	2.67
529	1	2		2.1	3.67	3	4.56	2.2
530	1	2		2.2	3.4	3.39	3.1	2.1
531	1	2		2.2	4.27	3.77	3.89	2
532	1	2		2.3	3.73	3.38	3.89	2.3
533	1	1		2.4	3	3.31	3.56	2.56
534	1	2		2.4	4.4	2.77	3.3	3.3
535	1	2		2.5	3.87	4	3.89	2.3
536	1	1		2.5	4.26	3.77	3.89	2.44
537	1	1		2.6	3.33	3.62	3.89	1.89
538	1	1		2.6	3.6	3.07	3.33	2.33
539	1	2		2.6	3.73	3.54	3.67	2.4
540	1	1		2.6	4.53	2.15	4.11	4.11
541	1	1		2.7	3	3.46	3.67	2.33
542	1	1		2.7	3.2	2.92	2.67	2.67
543	1	1		2.8	3.2	3.46	3.78	2.78
544	1	2		2.8	3.47	4.54	3.2	2.4
545	1	1		2.8	4.2	4.46	3.33	3.2
546	1	2		3	3.27	3.77	4.1	2.67
547	1	1		3.2	3	4.23	2.11	2.77
548	1	1		3.5	3.46	3.85	3.11	2.67
549	1	1		3.6	3.07	3.92	4	2.44
550	1	2		4.1	4.26	3.92	3.67	2.1
551	1	2		4.6	5	2.54	4	4.4
